# Supplementary material for: N6-methyladenosine promotes induction of ADAR1-mediated A-to-I RNA editing to suppress aberrant antiviral innate immune responses
Source: PLoS Biol. 2021 Jul 29;19(7):e3001292. doi: 10.1371/journal.pbio.3001292 (PMC8320976; doi:10.1371/journal.pbio.3001292)
Supplement: S1 Table — (XLSX) [file pbio.3001292.s007.xlsx]

## Sheet: qPCR primer
primer name	sequence
GAPDH-Fw	GAGCCAAAAGGGTCATCATC
GAPDH-Rv	CCATCACGCCACAGTTTCC
HPRT1-Fw	TGACACTGGCAAAACAATGCA
HPRT1-Rv	GGTCCTTTTCACCAGCAAGCT
ADAR1p110-Fw	TCCCGAGGAAGTGCAAGAC
ADAR1p110-Rv	GCCTTGAAATGGATGGGTGTAG
ADAR1p150-Fw	CAATGAATCCGCGGCAG
ADAR1p150-Rv	GCCTTGAAATGGATGGGTGTAG
ADAR2-Fw	TTCAGCTGCATTTACCGC
ADAR2-Rv	AACTTACCCAGGACCAGGC
mTOL-Fw	AGCATCGGATGCTTAGGAGTGG
mTOL-Rv	CAGCCAGTCATCTTTGGAGACC
MX1-Fw	TAGTCCGTCTCTGCTTATCC
MX1-Rv	ACTGCTCTCACAGCTTCCT
IFNB1-Fw	AGCAGCAATTTTCAGTGTCAG
IFNB1-Rv	CAGTATTCAAGCCTCCCATTC
IFNL1-Fw	CGCCTTGGAAGAGTCACTCA
IFNL1-Rv	GAAGCCTCAGGTCCCAATTC
IFNL3-Fw	GAAGGACTGCAAGTGCCG
IFNL3-Rv	GCTGGTCCAAGACATCCC
IFIT2-Fw	CACTGCAACCATGAGTGAG
IFIT2-Rv	GCATTTTAGTTGCCGTAGG
IRF1-Fw	GCTGGGACATCAACAAGG
IRF1-Rv	GCTTTGTATCGGCCTGTG
RSAD2-Fw	CACACAGCCAAAACATCC
RSAD2-Rv	AGTTGATCTTCTCCATACCAGC
GBP2-Fw	ATAGCATGGGAACCATCAAC
GBP2-Rv	TGCCTTGATTCGATCTGTC
CCL5-Fw	AGTGGCAAGTGCTCCAAC
CCL5-Rv	CGAACCCATTTCTTCTCTG
CXCL11-Fw	GCCTTGGCTGTGATATTGTG
CXCL11-Rv	GAACATGGGGAAGCCTTG
TRAF1-Fw	TATAAGCCCAGGAAGCCG
TRAF1-Rv	AATTCCAGCCTCAGCCAC
TNFSF10-Fw	AGTCTCTCTGTGTGGCTGTAAC
TNFSF10-Rv	AGTACTTGTCCTGCATCTGC
CD274-Fw	AAACTCAAAGAAGCAAAGTGATAC
CD274-Rv	GAAGTTCCAATGCTGGATTAC
TNFSF13B-Fw	CTGAAACACTACCCAATAATTCC
TNFSF13B-Rv	TCTCCTTCTTCCAGTTTTGC
JUNB-Fw	CTCTCAAGCTCGCCTCTTC
JUNB-Rv	TTGCTGTTGGGGACAATC
EIF2AK2-Fw	TGGAAAGCGAACAAGGAGTAAG
EIF2AK2-Rv	CCATCCCGTAGGTCTGTGAA
TNKS-Fw	GTCTTCTCCCCTGCACTTC
TNKS-Rv	GGACATTAGCACCCATCTGTAG
PSMB2-Fw	CGACCGATACTACACACCG
PSMB2-Rv	GATGAAGCGTTTCTGGAGC
STAT1-Fw	AGGAAAAGCAAGCGTAATCTTCA
STAT1-Rv	TATTCCCCGACTGAGCCTGAT
CFLAR-Fw	GCAAGATAAGCAAGGAGAAGAG
CFLAR-Rv	CTGGGGCAACCAGATTTAG
ZC3HAV1-Fw	GCAACTATTCGCAGTCCG
ZC3HAV1-Rv	TCGTGATTTTTCAGGACTTTG
MDA5-Fw	AGAGTTAACAGGCTCTGATTGC
MDA5-Rv	CTTGAGGACCATCAACTTGTG
VSV genome-RT	ACGAAGACAAACAAACC
VSV antigenome-RT	CCACAAGAGGGTCTTAAGG
VSV-G-Fw	GTGGTTCGTGAATGGAGA
VSV-G-Rv	GTTTCAACACCTCTGACC
GAPDH-Fw for VSV	TGGGCTACACTGAGCACCAG
GAPDH-Rv for VSV	GGGTGTCGCTGTTGAAGTCA

## Sheet: sequence primer
primer name	sequence
TNKS-Fw1	TTGTCAGATCAAGTACAAGATGC
TNKS-Rv1	TTGGAAAGAAGTGGAGGG
TNKS-Fw2	AGATCAAGTACAAGATGCCCAG
TNKS-Rv2	AGGGTGAGGGAAAAAGGAC
EIF2AK2-Fw1	ATTGGATGTGGGGATTAAGG
EIF2AK2-Rv1	ACCTCAAGCTCACTGTCACC
EIF2AK2-Fw2	ATGTGGGGATTAAGGAAAGG
EIF2AK2-Rv2	GTCACCAAATGGGATTCAAC
PSMB2-Fw1	TGCACTTAATGTAACATGCAAAC
PSMB2-Rv1	GTCTCACTCTGTTGCCAGG
PSMB2-Fw2	GTAACATGCAAACAGTACAAAAAC
PSMB2-Rv2	CCAGGCTGGAGTACAGTG
RSAD2-Fw1	GACAGAAACCAAAGCAAAGG
RSAD2-Rv1	GGTTTTTCATTTATTCCTGCATAC
RSAD2-Fw2	ATTGTGAACACTTGCTGTGC
RSAD2-Rv2	AAATTATGTAATTTCTGAGGCAGG
STAT1-Fw1	AATTACTTCTGATTGGCGACTC
STAT1-Rv1	CCTTGTTGCATTCCTAGCAC
STAT1-Fw2	TCCTTCTTAGGTTTGCAGATG
STAT1-Rv2	CCAAAAACAGAATTCCAAGG
TRIM56-Fw1	GCGGTAGTACAGGGTGAGC
TRIM56-Rv1	ACGCAGCTAATTTTTAATCTTTTG
TRIM56-Fw2	GCAAGTGCAGACAGCAGC
TRIM56-Rv2	TTTTGTAGAGATGGGGTCTCG
IFI44L-Fw1	GGGTTGAATAACAAGCTGTG
IFI44L-Rv1	TCTAACACTGATCATCTGTCTGG
IFI44L-Fw2	TGATTTCTTTTGCACATTCC
IFI44L-Rv2	ATCTGTCTGGTAGAAGAGGGTC
CD74-Fw1	GCACCATAACTGCAGTGAGTC
CD74-Rv1	CTTGGAGCCTTGTGTTGG
CD74-Fw2	GGTGTGACCAAGCAGGATC
CD74-Rv2	TGCTGTGATGTCAGGAACG
TAP1-Fw1	CCAACAGAACCAGACAGGTAAC
TAP1-Rv1	GAGTTGACTGCATAGGCCAC
TAP1-Fw2	CGGGTAACAGAGGACACG
TAP1-Rv2	CTTTATTTCTTGCAGCTTTTCC
CFLAR-Fw1	ACTATGTGGTGTCAGAGGGC
CFLAR-Rv1	CAGCCTTTTGGTTTCTTATGTG
CFLAR-Fw2	CCAGCGATGAAGAATGTG
CFLAR-Rv2	TCTTTCTCAGAGTGTGCTGC
ZC3HAV1-Fw1	ATGAAAACAAATACGGAAAAGG
ZC3HAV1-Rv1	AAATACAACTGCCTGGCG
ZC3HAV1-Fw2	ATAACGTACACGAGCCCTCC
ZC3HAV1-Rv2	GCTGACGCCCAGAAATG

## Sheet: antibody
antibody	application	company	catalog number
anti-METTL3	WB	Cell Signaling	96391
anti-METTL14	WB	SIGMA	HPA038002
anti-YTHDF1	WB (S5 Fig)	Proteintech	17479-1-AP
anti-YTHDF1	WB (other Figs)	Abcam	220162
anti-YTHDF2	WB	Aviva	ARP67917_P50
anti-GAPDH	WB	SantaCruz	sc-47724
anti-ADAR1	WB	SantaCruz	sc-73408
anti-ADAR2	WB	SantaCruz	sc-73409
anti-phospho-TBK1 (Ser172)	WB	Cell Signaling Technology	5483
anti-TBK1	WB	Cell Signaling Technology	44059
anti-phospho-STAT1 (Tyr701)	WB	Cell Signaling Technology	9167
anti-STAT1	WB	Cell Signaling Technology	9172
anti-phospho-IκBα (Ser32)	WB	Cell Signaling Technology	2859
anti-IκBα	WB	Cell Signaling Technology	4814
anti-phospho-NF-κB p65 (Ser536)	WB	Cell Signaling Technology	3033
anti-NF-κB p65	WB	Cell Signaling Technology	8242
anti-VSV G	WB	Rockland antibodies & assays	600-401-386
anti-β-actin	WB	Proteintech	66009-1-Ig
anti-rabbit IgG	WB	KPL	074-1516
anti-mouse IgG	WB	KPL	074-1806
anti-YTHDF1	IP	proteintech	17479-1-AP
anti-YTHDF2	IP	proteintech	24744-1-AP
anti-m6A	IP	Synaptic systems	202003
anti-rabbit IgG	IP	R&D SYSTEMS	AB105C
anti-dsRNA [J2]	flowcytometry	absolute antibody	Ab01299-2.0

## Sheet: siRNA
primer name	target sequence
siMETTL3	CTGCAAGTATGTTCACTATGA
siMETTL14	AAGGATGAGTTAATAGCTAAA
siYTHDF1	GAGAACAAAAGGACAAGATAA
siYTHDF2	TGCAAGCAATGTTCCAAAAGT
siMDA5	GAACAATGGGCCATTCAAATG
