# Supplementary material for: N6-methyladenosine promotes induction of ADAR1-mediated A-to-I RNA editing to suppress aberrant antiviral innate immune responses
Source: PLoS Biol. 2021 Jul 29;19(7):e3001292. doi: 10.1371/journal.pbio.3001292 (PMC8320976; doi:10.1371/journal.pbio.3001292)
Supplement: S3 Table — (XLSX) [file pbio.3001292.s009.xlsx]

## Sheet: TPM
Gene_Name	NCmock1_TPM	NCmock2_TPM	NCmock3_TPM	Y1mock1_TPM	Y1mock2_TPM	Y1mock3_TPM	NCIFN1_TPM	NCIFN2_TPM	NCIFN3_TPM	Y1IFN1_TPM	Y1IFN2_TPM	Y1IFN3_TPM
A1BG	3.87179	3.86109	3.95936	5.82107	4.18236	5.43402	2.44683	1.78092	2.51737	2.53433	2.25951	1.68147
A1BG-AS1	4.13626	5.55993	5.68754	7.22821	5.4501	7.50758	4.86181	5.86897	5.67927	6.91046	7.20396	7.1097
A1CF	0.010235	0.040732	0	0.022143	0.029881	0.015672	0.012076	0.007194	0.03693	0.046635	0.029242	0.016333
A2M	0	0	0	0	0	0	0	0	0	0	0	0
A2M-AS1	0	0	0	0	0	0	0	0	0	0	0	0
A2ML1	0	0	0	0	0	0	0	0	0	0	0	0
A2MP1	0	0	0	0	0	0	0	0	0	0	0	0
A3GALT2	0.173651	0	0.224728	0.15538	0.066044	0.106566	0.056244	0.096493	0.069354	0.073877	0	0
A4GALT	3.10804	4.13512	2.57177	1.96814	1.91121	2.53704	4.27574	3.20537	3.25037	2.16541	3.10324	2.12886
A4GNT	0	0	0	0	0	0	0	0	0	0	0	0
AA06	0	0	0	0	0	0	0	0	0	0	0	0
AAAS	16.4466	21.7218	19.7528	21.7576	16.1827	21.3293	16.8786	17.3485	17.8257	20.0045	19.1883	17.0994
AACS	9.92736	11.4174	10.5585	11.843	11.1416	10.7464	10.4403	10.5838	9.65217	10.2921	9.44876	10.1164
AACSP1	0	0.035691	0	0.064675	0	0	0.026455	0	0	0.034748	0.028471	0
MGC27382	1e-06	0	0	0	0	1e-06	0.048311	1e-06	0.059572	0	0	0
AADACL2	0	0	0	0	0	0	0	0	0	0	0	0
AADACL2-AS1	0.20003	0.201105	0.090791	0	0	0.06577	0	0	0	0.162509	0	0.145149
AADACL3	0	0	0	0	0	0	0	0	0	0	0	0
AADACL4	0	0	0	0	0	0	0	0	0	0	0	0
MFSD2B	0	0	6e-06	0	0	0	0	0	0.141145	0	0.07884	1e-06
AADAT	2.05338	2.02749	1.8111	4.08967	3.50715	4.48941	2.21406	2.49058	1.726	2.98203	2.84427	3.35089
AAED1	19.9591	21.2689	19.4491	24.5577	26.8566	25.4814	23.2265	19.9597	21.0983	30.6242	25.6709	27.4533
AAGAB	30.5222	28.6205	28.3623	33.6356	30.662	31.5347	28.4888	27.3486	26.8695	30.4138	28.543	30.1859
AAK1	9.04137	10.6032	9.7658	9.15241	7.69637	8.7789	7.8927	7.62299	7.18154	6.36834	5.59962	6.27869
AAMDC	32.8949	29.2484	27.4299	25.256	25.932	21.8437	21.0927	23.0788	22.8473	21.8212	21.6656	18.8266
AAMP	60.447	71.1458	67.7212	73.6989	59.2264	67.5771	64.8055	65.0302	62.4376	63.1711	66.498	64.9244
AANAT	0.01877	0	0	0.018191	0.019504	0	0	0	0.022939	0.043004	0.039239	0
AAR2	16.4327	19.2653	18.7822	20.4495	15.8626	18.6384	18.4816	19.0023	18.6244	18.9796	19.4148	18.186
AARD	0	0	0	0	0	0	0	0	0	0	0	0
AARS	59.5406	64.3053	62.8383	102.438	90.1011	95.5519	67.5537	69.8746	70.2482	105.894	107.298	106.64
AARS2	6.11762	6.30782	6.21698	7.21106	6.5902	6.55283	7.99658	7.97408	7.57889	8.10889	8.18333	8.79899
AARSD1	19.2982	22.177	19.5359	27.6035	24.4174	27.667	16.9543	15.8531	20.8655	24.1445	19.9115	18.534
AASDH	1.75905	1.73274	1.62384	2.43957	2.41905	1.97809	1.94947	1.7305	1.87729	2.48967	1.72536	2.26649
AASDHPPT	10.1234	8.68838	9.28252	13.9694	13.1186	12.4607	11.6701	9.64694	10.1214	14.998	13.4975	13.9463
AASS	7.2542	7.73908	6.99974	11.6675	11.6829	10.8913	6.72892	6.24745	6.32536	8.14078	7.1451	8.57503
AATBC	0.012626	0	0	0.04589	0	0.03248	0	0	0	0	0.013467	0.027079
AATF	24.9349	26.6569	22.5213	23.5236	22.5655	25.595	29.296	28.8297	28.8337	32.7795	31.9019	31.3282
MIR331	0.012352	0	0	0	0	0	218.539	0	0	0	0	0
AATK-AS1	0	0	0	0	0	0	0	0	0	0	0	0
ABALON	3.82435	0.611873	3.50426	0.651966	2.35534	3.249	4.17322	0.624187	0.334799	3.08923	0.407288	0.261704
ABAT	0.056296	0.062227	0.05179	0.126856	0.118615	0.174951	0.052163	0.055445	0.015898	0.056363	0.061868	0.073703
ABCA1	19.4923	22.5857	19.2341	27.7913	22.7511	25.5468	27.1049	25.79	21.8922	31.6843	33.1425	30.7638
ABCA10	0.043648	0.09809	0.105618	0.06399	0.142925	0.005897	0.07725	0.010828	0.039224	0.032709	0.066706	0.068438
ABCA11P	3.96257	3.61081	3.44325	4.45275	4.52869	4.28365	3.72524	4.64879	4.3337	5.64822	4.98104	5.11515
ABCA12	0.060347	0.039776	0.012567	0.107422	0.176529	0.097858	0.023579	0.063211	0.022717	0.064365	0.039652	0.082384
ABCA13	0.116824	0.146633	0.156055	0.175589	0.170398	0.129576	0.114648	0.110342	0.10512	0.144257	0.141618	0.084627
ABCA17P	0.076795	0.101945	0.079328	0.066505	0.099099	0.031379	0.0305	0.04665	0.050824	0.088065	0.077182	0.059458
ABCA2	11.9194	16.137	14.8138	18.469	13.9561	17.5015	16.4137	15.7176	15.0261	12.8872	12.9352	12.2007
ABCA3	16.9449	22.6008	20.2673	26.5145	21.8525	25.8572	15.6026	17.2642	14.4602	14.1782	15.8865	14.0397
ABCA4	0.007926	0.020135	0.009569	0.036488	0.024706	0.010194	0	0.013289	0	0.020635	0.004395	0
ABCA5	0	0	0	0	0	0	0	0	0	0	0	0
FKBP6	3e-06	0	0	0.040892	0.070144	0.129369	0.033453	0	0	0.04394	0	0.108587
ABCA7	1.09602	1.18159	1.47727	2.12467	1.47403	1.74352	1.90099	1.59	1.55635	1.83299	1.80628	1.62216
ABCA8	0.000967	0	0	0.011246	0	0.014426	0.000766	0.000197	0	0.005287	0	0.001348
ADGB	1e-06	3e-06	0	0	0.022811	0	0.021757	0.012962	3e-06	0.007145	0	0
ABCA9-AS1	0	0	0	1e-06	0.115341	0	0	0	0.135658	0	0	0
ABCB1	0.030775	0.03292	0	0.014914	0.038119	0.063333	0.024401	0	0.010532	0.064102	0.065652	0.118804
ABCB10	14.0803	13.9672	13.7648	14.1637	12.6595	12.5862	12.9886	11.775	11.56	10.3114	10.6439	11.0659
ABCB11	0	0.007479	0	0	0	0	0	0	0	0	0	0
ABCB4	0.007279	0.019466	0	0.017637	0.060505	0.018724	0.013851	0	0	0.018952	0.015528	0.015611
MIR924	0	4.8e-05	4.3e-05	9e-05	0.705677	3.4e-05	0	0.750178	0	0	1.9e-05	0
ABCB6	11.1429	10.9628	10.4555	16.0486	14.8751	14.5201	15.1253	14.2766	14.5255	14.6114	15.2743	13.7831
ABCB7	10.643	10.5342	9.9136	13.5649	12.8713	14.1121	10.6786	10.0673	11.1346	12.0868	10.9178	10.8391
ABCB8	3.99008	5.05103	4.95741	5.5979	3.70708	4.72331	3.7828	3.8235	4.08733	3.2762	3.58511	3.26398
ABCB9	0.639989	0.646962	0.98025	0.99664	0.746559	0.86368	0.93142	0.768772	0.838197	0.965572	0.907749	0.73706
ABCC1	6.32686	7.29057	6.89414	9.95595	7.47976	8.73297	8.17225	8.42778	7.8469	9.60981	10.1166	9.55488
ABCC10	2.24587	2.59559	2.7246	4.61959	3.46221	4.29976	3.31138	3.24211	3.19064	4.4029	4.52113	3.76708
ABCC11	0.019162	0	0.02799	0	0.05998	0.045641	0.023447	0.010336	0.014455	0.01047	0.023215	0.023085
ABCC12	0	0	0	0	0	0	0	0	0.013729	0	0	0
ABCC13	0	0	0	0	0	0	0	0	0	0	0	0
ABCC2	0.216609	0.255999	0.292151	0.480171	0.280684	0.58271	0.372316	0.313425	0.458056	0.706359	0.750213	0.662309
ABCC3	12.9169	15.8168	14.5686	16.6042	12.9856	15.6744	14.4699	16.7482	14.8876	13.0893	12.7609	12.504
ABCC4	3.43349	3.64178	3.42235	4.10331	3.7438	3.65068	2.13665	1.86782	2.11841	2.50334	2.46343	2.37101
ABCC5	4.56682	5.23229	5.25068	6.6783	6.46688	5.90613	5.85848	5.68957	5.64715	6.28157	6.51494	6.05218
ABCC5-AS1	0	0	0	0	0	0	0	0	0.151278	0.161144	0	0
ASIC2	0	2e-06	0	0.032939	1e-06	0	0.013473	0	0	0	0	0
GAREM	0	2e-06	0	0.009994	0.008572	0.010613	0.008176	0	0	0.03222	0.0176	0.026186
ZNF341-AS1	3e-05	1.9e-05	0	7e-06	0	0.115586	0	0	0.109828	0.04212	0	0
ABCC8	0	0	0	0	0	0	0	0	0	0	1e-06	0.012644
ABCC9	0	0	0	0.007689	0.018068	0.014366	0.00629	0.007494	0	0.037342	0	0.006805
LOC100288570	9e-06	2e-06	0	0.027394	4e-06	3e-06	0.022406	0	3e-06	0.008241	0	5e-06
LOC440895	9e-06	2e-06	0	0.027394	4e-06	3e-06	0.022406	0	3e-06	0.008241	0	5e-06
ABCD3	18.1552	16.61	17.792	18.4658	17.0997	15.7672	18.6831	14.6511	14.7803	16.3895	14.0271	15.1741
ABCD4	3.2872	4.82527	3.97542	5.37496	4.13993	3.97305	4.86912	4.52952	4.5145	4.64135	4.96676	4.54169
ABCE1	37.8776	33.8438	34.9706	40.7205	39.9359	37.9472	29.114	27.3163	26.6654	30.1755	31.4101	33.7711
ABCF1	4.13422	4.46402	4.43999	4.62619	4.51469	4.2376	5.20993	4.64062	4.70531	5.32117	5.55377	5.13053
ABCF2	19.5373	20.8079	21.8603	25.1157	21.8226	23.2979	18.8704	19.2823	19.3415	20.4742	21.2794	20.6784
ABCF3	25.7504	28.1664	24.9792	32.8163	27.8718	31.0707	33.7581	32.9459	29.9021	36.9836	36.0555	37.4036
ABCG1	0.935215	1.0637	1.00264	1.47619	1.24591	1.27317	0.798242	1.06412	0.903646	0.771718	0.917173	0.94611
EPHA5-AS1	0	3.1e-05	0	0.000158	0	0	7.2e-05	0.058256	6.5e-05	0.000107	2.2e-05	1.6e-05
ABCG4	0.082915	0.119367	0.123797	0.078688	0.100515	0.013508	0.077795	0.113897	0.073972	0.01799	0.071046	0.029637
ABCG5	0	0	0	0	0	0	0	0	0	0	0	0
ABCG8	0	0	0	0	0	0	0	0	0	0	0	0
ABHD1	0.097961	0.196481	0.096944	0.242229	0.125153	0.274717	0.159165	0.237036	0	0.365861	0.208978	0.2497
ABHD10	24.0258	20.538	21.8045	27.6774	24.5877	24.887	24.5491	21.9562	23.9599	23.73	20.6962	22.1744
ABHD11	10.9924	14.1474	12.1087	9.68369	7.32443	8.14942	11.1055	11.1271	12.5895	7.52623	9.34138	7.81441
ABHD11-AS1	3.20339	3.1313	3.93574	8.24379	8.03977	6.58919	3.77828	2.29275	3.72596	7.12942	8.99384	7.7757
ABHD12	19.1697	19.9656	20.5671	21.9656	17.9663	19.3829	24.735	22.6282	24.9847	21.6263	21.0977	19.255
ABHD12B	0	2e-06	0	0	0	0	0	0	0	0	0	0
ABHD13	8.54251	8.58954	8.6163	6.40169	5.97367	5.20796	9.18088	8.10326	8.39347	7.2409	6.35321	6.80838
ABHD14A	1.39266	1.37878	1.61816	2.63562	1.73567	2.2859	1.99929	1.42298	1.51888	2.41053	3.2325	1.74061
ABHD14A-ACY1	8.20539	10.9561	10.6967	11.7692	6.67189	10.1564	6.56342	6.21298	6.38882	4.98909	7.1684	6.31939
ABHD14B	6.44047	8.71057	8.02604	13.8619	11.0207	13.2989	7.92734	7.69501	9.38847	13.7296	12.4415	11.25
ABHD15	4.25117	4.77974	4.85891	4.84635	3.63849	4.04615	6.83537	6.23352	5.43429	5.20076	6.13567	5.9299
ABHD16A	0.981182	1.39196	1.30202	1.44081	1.0636	1.16015	1.43294	1.32415	1.52136	1.73475	1.85443	1.75523
ABHD16B	0	2.40134	0	0	0	2.94556	0	0	2.91946	2.6322	2.85974	2.65977
ABHD17A	5.50954	8.5466	7.19924	6.33627	4.71072	7.174	6.29367	6.10942	6.91595	6.8893	5.60964	4.02345
ABHD17B	7.48633	8.07074	7.94732	9.85275	8.70439	7.20305	10.7419	9.9428	8.81467	9.35209	8.88989	9.58263
ABHD17C	7.37382	6.50415	6.44358	6.09044	5.38978	6.00453	6.94697	6.63722	5.27189	4.31169	5.37206	5.24244
ABHD2	14.6507	15.3353	14.8281	19.6867	16.8602	17.3785	11.2433	10.9433	9.8193	9.82219	9.91786	9.83908
ABHD3	5.21696	5.5969	4.80781	5.30538	4.64763	4.56961	7.75796	7.62162	7.4185	7.39562	6.39555	6.35706
ABHD4	11.7968	14.1051	13.9667	25.9566	21.5319	23.5376	14.5365	14.5156	12.725	26.0225	24.3155	25.5329
ABHD5	3.54938	3.57228	3.69478	7.60494	7.2348	7.00101	3.79924	3.03349	2.91617	5.947	5.81654	5.28493
ABHD6	4.12126	3.99063	4.06484	2.85509	2.33985	2.71717	3.89853	3.7246	3.82467	2.46215	2.57679	2.02498
ABHD8	8.75529	12.8644	11.3191	11.2595	8.72299	9.7277	12.1336	10.2019	12.4626	9.68607	8.99805	8.97575
ABI1	23.8699	23.081	22.8388	23.7649	24.8529	23.5944	25.7451	23.864	23.2186	24.7733	23.0793	24.993
ABI2	35.9468	36.3748	35.0153	38.6307	35.3679	37.0749	30.2727	27.3049	28.0144	26.0981	25.5706	26.434
ABI3	0.08258	0.294456	0.132937	0.133398	0.200221	0.07081	0.135319	0.130016	0.200501	0.071671	0.170295	0.11689
XAF1	0.191911	0.126807	0.096704	0.193301	0.395834	0.339555	60.0329	54.212	54.0717	89.48	82.6941	84.5636
ABL1	0.750068	0.971192	0.878408	0.884459	0.722053	0.832489	0.913848	0.819833	0.83093	0.652423	0.705652	0.786117
ABL2	16.2014	18.3939	17.6221	17.8232	15.7321	17.2648	18.1998	19.2172	16.0018	15.4093	14.4288	15.6609
ABLIM1	1.03592	1.11797	1.05216	2.86096	2.64094	2.5292	0.749524	0.557785	0.620879	1.27578	1.22995	1.18853
ABLIM2	0.288669	0.251215	0.367838	0.25946	0.198784	0.362469	0.267076	0.256931	0.164245	0.089263	0.170653	0.161759
ABLIM3	17.1168	21.6681	19.0758	16.3219	13.4452	16.6361	17.4868	18.587	16.6165	13.1732	14.2904	13.3684
ABO	0	0	0	0	0	0	0	0.043415	0	0	0	0.039426
ABR	10.2567	12.609	11.4679	10.6817	8.97641	10.282	13.3213	12.9325	12.1412	7.76618	8.29806	7.96348
ABRA	0	0	0	0	0	0	0	0	0	0.027442	0	0
ABRACL	25.4928	23.5726	22.4671	45.1569	40.9031	45.1549	24.934	20.6545	21.1622	46.7393	43.598	44.8059
ABT1	10.9212	9.97855	9.23225	14.1588	12.278	13.0854	11.3174	10.1896	11.4585	14.8628	13.7193	14.0582
ABTB1	4.16655	4.74894	4.77392	5.90221	3.4273	4.62195	4.15058	3.38347	3.82747	3.79227	3.38033	3.95254
ABTB2	1.86819	2.4936	2.19492	1.656	1.22665	1.34109	2.92348	2.50882	2.59023	1.81118	1.44937	1.73364
ACAA1	16.9633	21.6166	17.8179	16.9396	13.3514	13.9402	19.2953	20.0256	19.0938	16.1894	14.9194	15.5892
ACAA2	25.6166	25.8017	26.1245	26.1145	22.2446	22.7223	21.14	20.2537	21.9311	18.4642	19.067	18.5018
ACACA	2.97822	3.41065	3.26657	3.6761	3.13552	3.34965	2.1846	2.19625	2.13305	2.02109	1.99574	2.02278
ACACB	0.880128	1.17333	1.02442	1.43421	1.11595	1.20339	1.15188	1.12717	1.25084	1.13516	1.14767	1.29527
ACAD10	2.84516	2.65974	3.02207	5.52225	4.44989	5.08303	2.67417	2.13447	2.39019	3.13494	3.01728	2.90241
ACAD11	5.28623	5.85253	6.36688	10.2356	8.94984	7.57064	6.50683	5.42006	5.25335	7.60822	8.11682	7.49207
ACAD8	3.24215	3.91975	3.66534	6.90046	4.98267	6.08616	4.18319	3.83149	3.94234	4.47003	5.00164	4.78734
ACAD9	35.551	40.2149	37.561	36.8049	31.6964	32.3137	40.7291	37.3648	41.6602	36.1448	33.6224	35.264
ACADL	0	0	0	0	0	0	0	0	0	0	0	0
ACADM	7.58162	6.62365	6.36021	12.4506	9.98995	11.087	7.37571	7.37127	7.43188	13.7652	12.0701	13.2688
ACADS	0.026655	0.142564	0.032181	0	0	0	0.044911	0.094423	0.032576	0.02429	0.056862	0
ACADSB	4.87935	4.94729	4.69304	5.1068	4.32193	4.5548	4.31615	4.01035	3.79801	3.50569	3.41021	3.31913
ACADVL	90.4238	91.9521	96.8017	96.5135	90.0374	94.1335	93.8907	90.6383	94.944	95.9805	95.8895	95.6205
ACAN	0	0	0	0	0	0	0.019526	0	0.007865	0	0.007005	0
ACAP1	0.35786	0.406702	0.504719	0.835706	0.624404	0.831841	0.51573	0.805226	0.403403	0.894381	1.0834	0.837982
ACAP2	21.1683	21.3261	20.7622	22.7252	21.6965	21.4696	21.7084	19.7642	18.0604	18.9171	18.6142	18.8935
ACAP3	6.97449	8.53248	8.6197	10.4062	8.07783	10.2868	8.02806	7.03489	7.50563	6.79685	6.98562	6.92616
ACAT1	26.541	24.7684	26.015	32.5355	28.4409	31.1511	21.3893	19.7634	21.3466	20.0862	19.4258	22.1654
ACAT2	39.5469	39.9343	40.9188	33.3523	30.8405	31.4113	30.5956	32.8682	32.0318	24.383	24.9227	25.2726
ACBD3	30.1714	29.3926	31.007	39.267	37.6833	38.3542	38.1451	37.48	35.8165	47.5234	47.5667	46.9127
ACBD4	3.7023	4.94092	4.93686	6.43061	5.31839	6.26776	6.53669	5.19006	5.80311	6.77061	6.29518	6.80717
ACBD5	15.7731	14.0539	16.137	17.4288	18.5616	18.0623	19.9887	19.6371	18.3691	25.1405	22.8188	23.9432
ACBD6	53.1904	53.9137	50.5632	65.7813	59.0605	66.2392	45.5012	38.6828	46.7413	54.0324	51.5407	48.1266
ACBD7	4.47801	4.56421	4.78432	3.11724	2.98469	3.17199	3.30647	3.31728	2.66884	1.7156	2.16711	2.13767
ZBP1	0.022536	0.010045	0	0	0.023418	0.028987	3.54876	4.0694	3.16893	10.4921	9.2184	9.37774
ACCSL	0	0	0.115534	0	0	0	0	0	0	0	0	0
ACD	12.624	15.7928	17.7275	12.3551	10.2626	12.1668	13.6347	14.7394	16.7764	11.2933	12.7958	12.5036
SHISA7	3.6e-05	0	0	0	0.009996	0	0	0.011359	0	0	0	0.041261
ACE2	0	0	0	0	0	0	0.063658	0.019547	0.02023	0.433158	0.298755	0.16686
ACER1	0	0	0	0	0	0	0.052884	0	0	0	0	0
ACER2	1.1226	1.07349	1.21454	1.57635	1.43068	1.70702	0.474103	1.21334	0.572171	0.683685	0.615753	0.653526
ACER3	3.64937	3.55165	3.58767	3.28187	2.97809	3.00729	3.12729	2.97702	2.79557	2.44857	2.19187	2.4453
IFI44L	0.29603	0.384247	0.380474	0.882425	1.24823	1.13289	91.7063	80.0893	82.1687	136.229	121.169	124.609
ACIN1	32.8645	36.8524	29.7125	31.2828	34.8049	33.9709	41.8432	45.155	53.502	47.368	45.1213	43.6783
ACKR1	0.125548	0.035124	0.169301	0.150973	0.151731	0.161481	0.046327	0.086212	0.217644	0.085802	0.077876	0.106461
ACKR2	0.019613	0	0	0.071285	0	0	0	0	0.023969	0.092428	0.018828	0.041221
ACKR3	0.027645	0.07393	0.10013	0.066985	0	0.177784	0	0	0	0	0.058974	0.029645
AIPL1	0.00323	0	0	0.01957	0	0	0.253589	0.243761	0.191488	0.142573	0.083736	0.086606
ACLY	125.617	141.017	137.913	103.737	82.6517	92.6475	130.335	130.133	123.745	85.7827	91.3559	88.7724
ACMSD	0	0	0	0	0	0	0	0	0	0	0	0
ACO1	23.2202	25.5742	24.6719	30.0532	26.9647	25.793	6.17404	6.52595	5.95738	5.94506	5.46493	6.0915
ACO2	20.1852	23.3921	21.3274	28.8685	24.2039	27.4036	21.8917	21.959	21.2433	25.5763	23.471	25.2071
NCF1B	0	0	0.000189	0.000184	0.006632	3e-06	0.025179	0.015073	2e-05	0	3.2e-05	0.013688
ACOT11	0.838536	1.06447	1.04423	1.60704	0.997273	1.426	1.20811	1.14986	1.43279	1.3261	1.45284	2.02162
ACOT12	0	0	0	0.035361	0	0.028531	0.028928	0	0	0	0	0
ACOT13	9.03342	9.28469	9.96365	16.6522	13.519	14.3775	11.4557	10.5937	12.1447	18.0716	19.0309	18.5508
OAS2	1.23184	1.10682	1.24388	3.75748	4.68846	1.84924	225.353	266.317	230.054	201.391	214.661	198.696
NCF1	0	0	0.000104	0	0.013782	0	0	0.015661	0	0	0	0.014222
ACOT6	0.057823	0	0	0	0	0	0.057309	0	0	0	0	0
ACOT7	35.2629	44.0279	45.1211	36.0487	27.3404	33.9424	48.209	49.5841	51.438	42.3044	41.1126	39.291
ACOT8	7.93319	13.2117	11.4503	14.8308	11.7814	14.7208	8.18895	9.87809	10.7496	11.643	10.5242	8.5538
ACOT9	81.5032	74.6883	78.7603	101.057	95.2763	92.5127	80.9717	69.216	78.8216	88.0685	80.9986	84.0556
ACOX1	6.17	5.97312	5.57232	7.71518	6.79468	7.07322	5.28972	5.16045	4.15174	4.48087	4.3985	4.45052
ACOX2	2.35785	2.68414	2.19834	1.6857	1.85439	2.19318	2.2756	2.71412	2.58232	1.21433	0.954183	0.824467
ACOX3	4.75823	5.17346	5.63114	3.47167	3.89775	3.65967	4.66029	4.42551	4.31373	2.72222	3.06468	2.66254
ACOXL	0.024464	0.065425	0.029538	0.059279	0.02542	0.031466	0	0.028887	0.057405	2e-06	0.016179	0
ACP1	69.8049	63.8919	65.8039	89.26	67.3831	67.7092	53.9768	50.2322	56.7134	62.0646	61.5236	63.5761
CSAG3	0	0	0.022004	0.162359	0.018566	0	0.989778	0.965281	1.34125	5.41735	5.50101	6.68985
ACP5	1.61589	1.81585	0.965777	2.98977	2.82622	2.71531	2.04339	2.36633	1.74433	5.2845	4.98803	5.72452
ACP6	8.4634	10.641	10.2662	9.76428	8.47803	8.26234	9.84954	9.29833	8.72188	7.9631	7.26085	7.92899
ACPP	0	0.162653	0.018358	0.050844	0	0.075882	0	0	0.018583	0	0.012326	0.016305
ACPT	0	0	0	0	0	0	0	0	0	0	0	0
ACR	0	0	0	0.051338	0.044032	0.027251	0.083997	0	0.025894	0	0	0
ACRBP	0.030781	0.082318	0.037163	0	0	0.039591	0.073829	0	0.112856	0.040072	0.032833	0.033008
ACRC	0.139198	0.073278	0.22055	0.221316	0.378874	0.204413	0.14484	0.189388	0.219679	0.332935	0.338256	0.112439
ACRV1	0	0	0	0	0	0	0	0	0	0	0	0
ACSBG1	0.058444	0.02605	0.047041	0.023603	0.020243	0.075171	0.019309	0.109037	0.047617	0	0.041559	0.03426
ACSBG2	0	0.004453	0.012566	0	0	0	0	0	0	0	0.011101	0
ACSF2	4.72088	5.30902	4.89084	8.37813	6.5266	6.61057	4.8534	5.01367	5.05423	7.6528	7.47292	7.19488
ACSF3	1.98593	2.33638	2.31608	2.09208	1.72806	2.37492	2.42499	2.62164	2.66739	2.1302	2.34972	2.35303
ACSL1	7.98815	7.43424	8.11493	9.89002	9.17608	8.04662	8.31139	7.76703	7.7877	7.52348	7.50236	7.50832
ACSL3	74.9843	71.5272	69.3461	86.4699	86.8887	82.1223	78.4679	70.9463	75.6132	78.294	78.4997	82.3809
ACSL4	13.5539	13.0609	12.9983	13.1226	12.3789	11.4821	15.7909	13.7605	15.0955	14.5197	13.6165	14.7094
RSAD2	1.32076	1.11797	1.38624	1.32257	2.38753	1.76638	191.936	178.854	185.841	334.953	316.85	309.445
ACSL6	0.057088	0.065333	0.067709	0.020342	0.046933	0.043193	0.057414	0.061859	0.049249	0.048745	0.080594	0.027008
ACSM1	0	0	0	0.034292	0	0	0.030298	0.056151	0.069185	0.117916	0.120765	0.181509
ACSM2A	0	0	0	0	0	0	0	0	0	0	0	0
ACSM2B	0	0	0	0	0	0	0	0	0	0	0	0
ACSM3	0.05068	0.094195	0.030595	0.196481	0.308596	0.162962	0.025115	0.029323	0.20811	0.174838	0.105952	0.135865
ACSM4	0	0	0	0	0.02215	0	0	0	0	0	0	0
SNORA58	0.004919	0	0	0.274183	0	0	0.370583	0.261422	0	0.570026	0	0
ACSM6	0	0	0	0	0	0	0	0	0	0	0	0
MIR6795	0.017075	0	0	0	0	0	0	1.97587	0.020868	0	0	0
ACSS2	4.70842	4.8963	5.45553	8.26874	6.93957	6.54037	5.02852	4.83768	5.04829	7.03493	7.18401	6.60318
ACSS3	0	0	0	0	0	0	0.040976	0	0.022457	0	0	0
ACTA1	3.18115	5.72852	5.55886	4.59056	2.28842	3.09141	2.4346	4.04436	3.9217	2.53424	3.32956	3.01758
ACTA2	2.25378	3.6603	3.50188	4.09312	4.03201	3.65963	3.61205	2.96794	2.91233	4.3386	3.93615	4.63383
IFIT1	4.10645	3.86325	4.04374	8.01074	6.55665	4.94063	371.467	354.507	381.891	581.985	540.497	553.795
ACTB	1676.33	2024.3	1857.99	1743.85	1239.89	1584.28	1647.38	1583.96	1508.53	1161.89	1222.96	1194.83
ACTBL2	0.290477	0.277832	0.150517	0.125865	0.021159	0.106899	0.041187	0	0.07618	0	0.022162	0
SNORD45A	1.74161	0.942604	1.26831	3.58368	1.47937	2.00895	357.677	0.865045	1.43588	1.65548	2.44742	1.74901
ACTG1	1052.59	1141.58	1172.4	1021.7	797.544	953.248	838.417	816.885	852.987	514.2	564.334	566.576
ACTG1P17	0.035141	0.234947	0.073824	0.098774	0.036515	0	0.069659	0.165982	0	0	0.074967	0.061801
ACTG1P20	1.86258	2.09703	1.75284	4.31421	1.65909	2.04988	3.88118	1.83117	1.89349	1.17767	1.57552	3.00522
ACTG1P4	0.070359	0.039145	0.097024	0	0.054148	0.066272	0.172352	0.008643	0.067979	0.038112	0.112729	0.050857
OAS1	3.0641	3.79272	3.33996	5.74128	5.93351	5.17691	299.513	293.317	301.18	305.771	296.326	281.755
ACTL10	0	0	0.166586	0	0	0	0	0	0	0	0	0.084109
ACTL6A	66.284	63.8808	64.927	62.0236	56.6293	61.5548	64.9859	60.772	69.5659	50.9499	54.6332	56.3182
ACTL6B	0	0	0	0	0	0	0	0	0	0	0	0
ACTL7A	0	0	0	0	0	0	0	0	0	0	0	0
ACTL7B	0	0	0	0	0	0	0	0	0	0	0	0
ACTL8	0	0	0	0.075588	0	0	0	0	0	0.04061	0	0.066903
ACTL9	0	0	0	0	0	0	0	0	0	0	0	0
ACTN1	63.6377	70.2575	68.3624	69.7265	51.6757	62.3009	64.5848	66.967	63.3807	60.2761	62.487	59.8106
ACTN1-AS1	0.091103	0	0	0.032877	0	0.124656	0	0.027466	0	0.03028	0.095107	0.103928
EPSTI1	0.574553	0.725094	0.526828	2.53606	2.88371	2.70918	57.1145	47.3486	55.5262	96.7148	91.6395	92.8427
ACTN3	0.015978	0	0	0.018793	0	0	0.007687	0	0	0.010097	0	0.008317
ACTN4	298.951	386.422	351.053	342.485	262.35	321.887	355.557	356.759	357.285	331.659	327.301	325.686
ACTR10	17.9465	15.4521	17.5304	17.2397	14.9453	15.0739	16.1342	13.5192	14.9595	12.1808	11.9741	13.0311
ACTR1A	106.37	118.546	123.335	121.929	98.6811	103.569	97.5042	96.4828	95.1551	90.881	90.9141	85.8992
ACTR1B	26.8904	30.9577	31.0348	31.9543	24.402	27.5224	23.7077	23.3795	25.915	22.9547	22.3152	21.1815
ACTR2	201.039	188.152	189.279	254.918	245.439	231.292	137.827	124.688	126.454	147.655	142.002	147.297
ACTR3	62.8016	67.2813	62.755	18.8764	17.5616	26.5804	60.1595	28.3837	15.0472	17.9189	17.2588	17.6171
ACTR3B	1.58371	1.9979	1.68887	3.76764	3.97424	4.23967	1.28987	0.795275	1.39082	2.63784	3.50393	2.94866
ACTR3BP2	0	0	0	0	0	0	0	0	0	0.022594	0.009256	0
ACTR3BP5	0	0	0	0	0	0.020426	0.018655	0	0	0	0.007529	0
ACTR3C	0.51676	0.353145	0.705841	0.841035	0.854304	0.598404	0.457061	0.328272	0.232834	1.02188	0.75005	0.568606
ACTR5	3.22937	3.82839	3.6049	4.30175	3.78636	4.00785	2.82189	3.29563	3.12131	3.45169	3.26924	3.01948
ACTR6	10.3513	8.39869	8.11113	11.5451	12.6088	10.318	10.7927	9.13277	10.5451	12.5407	11.7414	13.0325
ACTR8	9.28509	9.32798	9.42446	13.3679	12.3586	11.6178	10.8664	10.3096	9.93406	11.7249	11.5638	12.6619
ACTRT1	0	0	0	0	0	0	0	0	0	0	0	0
ACTRT2	0	0	0	0	0	0	0	0	0	0	0	0
ACTRT3	1.14079	0.62008	1.22475	1.73956	1.86603	1.21901	1.03068	1.24712	1.16182	1.83677	1.81347	1.73861
ACVR1	13.2759	13.0418	13.764	16.8431	14.6638	16.3365	14.6237	12.9326	13.9299	13.7145	14.3262	14.7879
ACVR1B	0.836404	0.987826	0.927173	1.33579	1.23154	1.31241	1.09667	1.09007	1.02038	1.15651	1.15745	1.13837
KLK10	0	0.004724	0	0	0	0	0.128523	0.10097	0.172731	0.632486	0.506914	0.377383
ACVR2A	1.19606	0.846857	1.34129	1.86747	1.70343	1.63112	1.581	1.35741	1.35798	2.42044	1.93561	1.92489
ACVR2B	0.955057	1.21234	1.03438	1.35325	1.21379	1.69744	1.19599	1.13064	1.09322	1.40029	1.06411	1.09738
ACVR2B-AS1	0.470981	0.521825	0.417703	0.55887	0.640865	0.592132	0.296261	0.435762	0.589693	0.953037	0.602251	0.46597
IFI27	2.8452	1.84503	3.03387	6.13638	3.51233	5.04107	196.359	188.228	228.053	195.325	205.735	184.839
ACY1	9.25055	11.9937	11.8051	12.9929	7.41285	11.4024	7.28996	6.91472	7.32324	5.50743	7.81082	7.01329
SNORA28	0	0.012322	0	0	0	0.320011	0	0.544053	0.326592	0	0	0
ACYP1	4.03046	4.41101	3.98999	3.57723	2.4797	3.76712	5.22557	4.07652	4.89666	4.01422	3.67095	4.38195
ACYP2	2.50363	2.26399	1.75398	8.12811	6.43124	7.8152	2.58591	2.1833	2.35026	6.63117	8.13305	7.17285
ADA	2.80871	3.17295	3.1742	3.28531	3.97145	3.38156	3.01135	3.35684	3.25755	4.69639	5.13247	3.89284
ADAD1	0	0	0	0	0	0	0	0	0	0	0	0
ADAD2	0	0	0	0	0	0	0	0	0	0	0	0
ADAL	5.1741	4.61925	4.86436	6.22189	5.82878	5.76472	6.45817	5.31622	5.88525	5.94304	6.0369	5.45362
ADAM10	58.2828	59.3228	57.8482	57.2558	50.5464	49.8672	65.4855	59.4376	62.1492	53.4427	50.4524	53.4443
ADAM11	1.25946	0.934618	1.60434	1.73486	1.04806	1.44657	1.3727	1.13338	1.16368	0.744776	1.01113	1.12118
ADAM12	0.69092	0.798031	0.746768	0.581311	0.709757	0.622358	0.304031	0.34969	0.494567	0.29656	0.245147	0.290833
ADAM15	37.553	46.21	48.492	40.8213	31.487	33.5768	48.236	45.3247	49.0704	34.1098	36.4643	34.3671
ADAM17	41.7076	42.9242	42.0934	47.7249	43.1422	44.4699	53.2609	49.8727	52.048	56.1655	57.6292	57.7576
ADAM18	0	0	0	0.029055	0	0.020335	0	0	0	0.046253	0	0.009525
ADAM19	54.5674	68.0038	60.7955	49.3777	39.1985	46.1135	57.5983	54.9586	52.8288	30.8095	31.2952	32.6635
ADAM1A	1.36958	1.23546	0.960536	1.65532	1.45414	1.1621	2.50859	1.41253	1.29207	1.32205	1.38541	1.24857
ADAM2	0	0	0	0	0	0	0	0	0	0	0	0
ADAM20	0	0	0.025104	0	0	0.026743	0	0	0	0	0.022178	0.022297
ADAM20P1	0.011856	0.063922	0	0.068573	0.079478	0.034924	0.042453	0	0	0.037341	0.070162	0.051263
ADAM21	0.087168	0.072848	0.104188	0.132008	0.260407	0.168174	0.064795	0.141527	0.066049	0.099294	0.069732	0.175262
ADAM21P1	0.083298	0.094712	0.034207	0.068652	0.132483	0.036442	0.028081	0.117096	0.051939	0.184423	0.120884	0.060764
ADAM22	0.498364	0.51858	0.540336	0.809963	0.773936	0.836909	0.566201	0.425322	0.449025	0.496343	0.431405	0.514239
ADAM23	4.23907	4.96329	4.8469	8.58376	7.57739	7.25463	4.55072	4.50259	4.54594	6.17114	6.23742	6.31669
ADAM28	0.018169	0.007738	0.02501	0.01402	0.02405	0.014141	0.045878	0.020498	0.009758	0.068247	0.077642	0.059938
ADAM29	0	0	0	0	0	0	0	0	0	0	0	0.036194
ADAM30	0	0	0	0	0	0	0	0	0	0	0	0
ADAM32	0.168392	0.227726	0.240318	0.183636	0.100429	0.150051	0.189895	0.168925	0.167031	0.121111	0.117623	0.145189
ADAM33	0	0	0	0	0	0	0	0	0	0.021235	0	0
ADAM3A	0	0	0	0	0	0	0	0	0	0	0	0
ADAM5	0	0	0	0	0	0	0	0	0	0	0	0
ADAM6	0	0	0	0	0	0	0	0	0	0	0	0
ADAM7	0	0	0.020639	0	0	0	0	0	0	0.022254	0	0
ADAM8	0.296512	0.196593	0.186427	0.148722	0.145465	0.263298	0.358021	0.321883	0.188711	0.311372	0.23411	0.242148
ADAM9	204.072	210.234	210.032	180.561	163.519	171.814	208.74	194.184	201.818	137.458	135.041	142.855
ADAMDEC1	0	0	0	0	0	0	0	0	0	0	0	0
ADAMTS1	2.60225	2.7679	2.43139	2.24778	1.78183	2.65636	3.53095	3.49047	3.87833	2.88526	2.66996	2.86142
ADAMTS10	1.72592	2.2804	1.60225	1.95497	1.57804	1.78973	2.62296	1.93745	2.40128	1.79624	2.22405	1.75005
ADAMTS12	6.96154	8.72092	7.66059	4.29896	3.52118	4.88687	5.74183	5.99027	5.43796	3.23018	3.48679	3.23854
ADAMTS13	0.277827	0.321095	0.396002	0.675127	0.651526	0.687947	0.405026	0.459387	0.480241	0.651031	0.786266	0.532402
ADAMTS14	1.82704	2.06423	2.07144	1.60004	1.45867	1.50557	1.57178	1.80286	1.44565	1.02309	0.85777	0.864
ADAMTS15	1.3595	1.68847	1.63693	0.302351	0.308209	0.315725	0.780349	0.881642	0.479494	0.207982	0.109095	0.197419
ADAMTS16	0.267743	0.332103	0.197561	0.850116	0.730095	0.641908	0.257498	0.15408	0.251332	0.623877	0.736998	0.713645
ADAMTS17	0.00917	0.012262	0.032327	0.01111	0	0	0	0.003031	0.011207	0	0.009781	0
ADAMTS18	0	0	0	0	0	0	0	0	0	0	0	0.021056
ADAMTS19	0	0	0	0	0	0	0	0	0	0.014851	0	0.012233
ADAMTS19-AS1	0	0	0	0	0	0	0.033673	0	0.090266	0	0	0
ADAMTS2	0	0.01938	0.040772	0	0.01506	0.00932	0.014365	0	0	0.009433	0.01546	0.007616
CCL5	0.066373	0	0	0.238556	0.147131	0.113823	1.35218	1.5612	1.68317	12.6737	13.2466	13.81
ADAMTS3	0	0.0248	0.036116	0.024161	0.031084	0.012825	0.029648	0.009184	0.012186	0.012981	0.021272	0.010693
LGALS9C	0.033772	0.015053	0.010194	0.118245	0.008773	0.184609	1.34707	1.25019	1.34139	2.72643	2.79168	2.77042
ADAMTS5	0.076781	0.043702	0.107496	0.181675	0.124856	0.174791	0	0.03164	0.087815	0.034257	0.035887	0.044582
ADAMTS6	8.99003	8.8892	9.03192	9.82662	9.44829	9.11111	11.1737	10.6122	10.4364	12.3391	11.8837	12.7302
ADAMTS7	2.69721	3.65795	4.01167	4.17139	2.76039	3.45836	4.09651	4.03788	4.02063	3.2189	3.19208	2.37302
ADAMTS7P1	0.0837	0.106481	0.147898	0.153474	0.084144	0.141986	0.090489	0.118897	0.167907	0.083953	0.128882	0.077133
ADAMTS8	0	0	0	0	0	0	0	0	0	0	0	0
ADAMTS9	0.037316	0.084505	0.141101	0.054251	0.076725	0.027777	0.076644	0.036376	0.048515	0.222429	0.132788	0.124472
ADAMTS9-AS1	0	0	0	0	0	0	0	0	0	0	0	0
ADAMTS9-AS2	0	0	0	0	0	0	0	0	0	0	0	0
ADAMTSL1	2.38488	2.79866	2.16793	3.23751	2.51268	2.77815	2.68404	2.60555	2.65234	2.24385	2.58099	2.78908
ADAMTSL2	0	0.040305	0.012131	0.035544	0.007308	0.025846	0.009959	0.011865	0.012033	0	0	0.008404
ADAMTSL3	0	0	0	0	0	0.020313	0	0	0	0	0.008423	0.005758
ADAMTSL4	0.523823	0.489421	0.457443	1.48971	0.989844	0.884142	0.754681	0.765809	0.667454	1.89778	1.4205	1.4796
ADAMTSL4-AS1	0.602953	0.626405	0.372102	0.414129	0.787237	0.331543	0.376551	0.615369	0.576634	0.290342	0.20083	0.558835
ADAMTSL5	1.65241	1.44384	1.18592	1.73459	1.25082	1.46777	1.55032	1.26688	1.64745	2.01414	2.05816	1.29866
ADAP1	3.7301	4.56071	5.51979	4.49693	3.61294	4.36609	5.71872	6.12606	5.52381	4.2869	4.34724	4.26686
ADAP2	0.614538	1.23174	1.2218	1.32532	0.932177	0.919714	1.02559	1.34009	1.19031	1.25145	1.56462	1.32568
CACNA2D1	0.000657	0	0	0.003982	0.002664	0.004228	0.003258	0.03361	0.006828	0	0	0
ADARB1	1.97261	2.2824	2.39848	3.76919	2.80689	3.16463	2.21245	2.0073	2.31824	2.46287	2.79982	2.90642
ADARB2	0.00689	0.027638	0.041093	0.024874	0.027778	0.042182	0.006692	0.007484	0	0.071217	0.019549	0.014776
ADARB2-AS1	0	0	0	0	0	0	0	0	0	0	0	0
ADAT1	17.214	17.8608	17.6281	19.5529	19.5101	19.5525	19.3583	18.3625	18.3155	18.1769	19.9214	17.6465
ADAT2	0.508562	0.434699	0.654416	0.982216	1.11888	1.24266	0.693557	0.592466	0.682317	1.25251	1.08419	1.33047
ADAT3	0.486995	0.728522	0.537102	0.981041	0.344283	0.337985	0.79265	0.628172	0.715601	0.928668	0.615419	0.47934
ADCK1	1.35805	1.92988	1.61453	2.73969	1.22808	1.84099	1.4557	1.81166	1.94809	1.385	1.64536	1.57611
ADCK2	9.42613	11.064	11.3159	13.1784	9.40071	10.3122	11.0524	11.0302	9.58714	9.10113	8.66446	9.00719
ADCK3	1.90362	1.55783	2.28346	4.15509	3.05828	3.64408	2.35661	2.40865	2.53855	3.81966	3.92883	3.91231
ADCK4	9.28024	12.9667	12.6365	13.7722	11.1748	12.9464	11.3905	11.8768	12.4884	12.4173	13.0819	11.8283
ADCK5	1.58451	1.99766	1.39617	1.83972	1.40007	2.20777	2.40108	2.01583	1.82441	1.93199	1.5138	1.1317
ADCY1	1.41653	1.5129	1.37352	1.21979	0.915096	1.0536	1.2879	1.18961	1.17844	0.629111	0.711601	0.833924
IFIT1B	0.294391	0.511735	0.337657	0.391972	0.627098	0.454376	22.6752	23.9479	25.0603	35.8941	35.1684	31.583
ADCY10P1	0.082843	0.130822	0.158006	0.093593	0.091628	0.051316	0.011586	0.075018	0.015528	0.029112	0.050959	0.041965
ADCY2	0.462978	0.626648	0.822305	0.390899	0.408357	0.437782	0.298182	0.325754	0.313766	0.159156	0.105835	0.212798
ADCY3	11.2542	13.3458	12.8969	10.2727	7.33024	8.98	13.0285	12.492	13.2282	9.45014	10.4226	9.28385
ADCY4	0	0	0	0	0	0	0	0	0	0.013409	0.01365	0
ADCY5	0.078493	0.091559	0.108883	0.172435	0.152328	0.146785	0.076325	0.042947	0.068035	0.195917	0.199712	0.223462
ADCY6	8.13305	8.97319	9.02355	10.6937	8.18296	10.2261	10.3214	10.139	10.4819	11.3233	10.8688	10.4288
ADCY7	4.05135	4.75002	4.65055	4.46167	3.85883	4.14065	5.79641	5.94807	5.73325	4.92308	5.1104	5.04523
ADCY8	0.028312	0	0	0	0	0	0	0	0	0	0	0
ADCY9	6.08517	7.40357	7.0945	8.53746	7.23429	8.95082	7.8818	7.5389	6.47238	6.88237	7.05584	7.15035
ADCYAP1	0	0	0	0	0	0.022111	0	0	0	0	0.018337	0
CMPK2	0.861446	0.889022	0.959133	0.754399	0.736466	0.697698	125.393	21.0484	22.619	18.008	16.9708	86.838
ADD1	9.1667	9.76431	86.0132	10.3149	14.4481	44.2268	55.471	9.85232	10.0561	9.71385	9.24499	9.33602
ADD2	29.5599	36.0356	32.5973	25.8443	22.773	26.0539	24.6231	25.8195	25.4409	19.9314	19.4827	19.768
ADD3	1.3331	1.24271	1.33927	1.58051	1.56977	1.43333	1.33578	1.2498	1.34626	1.44056	1.39784	1.38996
ADD3-AS1	0.136064	0.150401	0	0.054948	0	0.175006	0.089903	0.107111	0.166288	0.203111	0.423783	0
TNFSF13B	0.019996	0.047662	0.026242	0.131662	0.045169	0.107909	2.07877	1.76882	1.79989	10.1795	8.80688	10.07
ADGRA1	0.075151	0.033496	0.08922	0.074658	0.104119	0.176887	0.049655	0.014494	0.076536	0.065222	0.156844	0.134311
ADGRA1-AS1	0	0	0	0.149647	0	0	0	0	0	0	0	0
ADGRA2	11.7612	14.6813	13.6517	10.6594	8.61588	10.5923	12.017	11.7113	13.0683	7.37802	7.02721	6.96049
ADGRA3	22.2557	24.093	23.2482	16.6827	14.1812	14.2775	16.4397	15.253	14.8759	7.93924	7.83369	8.49473
ADGRB1	0.031085	0	0.086472	0.024174	0.008948	0.024043	0.069737	0.034226	0.062633	0.013672	0.06721	0.056307
ADGRB2	2.47049	2.76287	2.9134	2.64657	1.78665	2.36992	2.99091	2.97868	2.57817	2.32175	2.1163	2.07861
ADGRB3	0	0	0	0	0	0	0	0	0	0	0	0
ADGRD1	0.08583	0.182819	0.218708	0.169825	0.155067	0.263228	0.303933	0.178253	0.236936	0.297869	0.229795	0.21969
IFI6	9.25891	9.89644	11.4443	14.2451	10.22	15.2082	596.706	566.468	662.792	695.601	672.282	566.682
ADGRE2	1.81136	1.77891	1.74733	1.50951	1.11658	1.37076	2.83868	2.58573	2.15261	1.51597	1.75384	1.55738
ADGRE3	0	0	0	0	0	0	0	0.014146	0	0	0	0
ADGRE4P	0	0	0	0.025745	0.022081	0	0	0.075276	0.02597	0.027664	0.017679	0.045573
ADGRE5	56.7444	64.1543	59.6107	45.891	34.8135	40.1515	88.4682	85.779	81.7823	53.5973	56.2433	51.6813
ADGRF1	0	0	0	0	0	0	0	0	0	0	0	0
ADGRF2	0	0	0	0	0.011768	0.043701	0.008979	0	0	0	0	0
FBXO22-AS1	0	0.346545	0.156452	0.156995	0.134651	0	0	0	29.9602	0.337394	0	0.138957
RTP4	0.574222	0.46069	0.553237	0.97257	1.13368	0.960137	25.7344	27.8244	31.5784	56.6755	52.6716	47.3406
ADGRF5	0	0	0	0	0	0.004134	0.003185	0	0.003928	0.004184	0	0.003446
ADGRG1	1.87913	2.3748	2.11039	2.95787	2.20999	2.67612	1.97885	1.95091	1.85789	1.77417	1.84415	1.70705
ADGRG2	0.416533	0.328228	0.409595	1.09769	1.02276	0.965636	0.509814	0.505408	0.546776	0.94996	0.930946	0.98517
ADGRG3	0	0	0.026252	0.07692	0.022594	0.055932	0	0	0	0	0.069576	0
ADGRG4	0	0	0	0	0	0	0	0	0	0	0	0
ADGRG5	0.014412	0.038543	0	0.051337	0.029952	0.037075	0	0.017018	0	0.056288	0.027672	0.108186
ADGRG6	8.47831	7.63103	8.37904	12.3319	11.655	11.1561	8.44842	7.97418	8.39098	11.6416	10.6326	11.249
ADGRG7	0.088469	0.141957	0.064088	0.107183	0.036772	0.022758	0.070147	0.097363	0.021624	0.069104	0.087949	0.113843
ADGRL1	6.82592	8.97231	7.63315	9.41116	7.91772	9.41912	10.6147	10.4031	9.6842	9.88004	9.77459	9.76541
ADGRL2	3.91908	3.80024	3.90278	4.783	4.47398	4.3427	3.88412	3.76983	3.71245	3.21755	3.15852	3.3647
ADGRL3	0.997294	1.01187	1.1187	0.864677	0.750674	0.789969	0.845642	1.37549	1.30106	0.750951	0.874904	0.685647
ANGPTL1	0.016371	0	0.017789	0	0.051035	0	0.562723	0.61746	0.635862	0.974436	1.08758	0.896752
ADGRL4	0	0	0	0	0	0	0	0	0	0	0	0
ADGRV1	0.003003	0.004015	0	0.007277	0	0	0	0	0.003669	0	0.006407	0
ADH1A	0	0	4.2e-05	0	3.7e-05	0	0	0	1.1e-05	0	0	0
ADH1B	0	0	0	0	0	0	0	0	0	0	0	0
ADH1C	0	0	0	0	0	0	0	0	0	0	0	0
ADH4	0	0	4.2e-05	0	3.7e-05	0	0	0	1e-05	0	0	0
ADH5	50.1442	50.823	52.6353	53.6503	43.6569	43.4529	48.5741	46.8804	46.0243	42.1844	39.6149	43.186
ADH6	0	0	4.2e-05	0	3.7e-05	0	0	0	9e-06	0	0	0
ADH7	0	0	0	0	0	0	0	0	0	0	0	0
ADHFE1	0.060045	0.101589	0.100605	0.316967	0.031833	0.078806	0.092303	0.063667	0.03744	0.137194	0.098031	0.128777
ADI1	17.4772	7.03703	15.3887	19.7197	22.3956	22.4324	5.32736	4.69994	5.11328	15.6812	5.97785	16.5044
ADIG	0	0	0.090791	0	0	0	0	0	0	0	0	0
OASL	1.16386	1.70815	1.30096	2.13127	2.4442	2.1731	70.1322	73.0884	77.4037	134.14	129.452	120.147
ADIPOQ-AS1	0	0	0	0	0	0	0	0	0	0	0	1e-06
ADIPOR1	68.6908	68.7416	70.7894	75.0712	72.2148	72.6562	76.2896	67.2657	75.968	72.6469	68.8068	73.5597
ADIPOR2	19.2985	21.2788	20.4714	20.3591	18.0646	19.1375	24.6404	21.475	23.6947	19.6396	20.053	19.9103
ADIRF	0.917458	1.26836	2.50323	3.25294	1.45962	1.7845	1.49496	0.865045	0.625028	1.52727	0.869866	1.2395
ADK	1.36997	1.42203	1.46957	21.1395	1.4948	1.59786	1.06778	1.1375	1.10732	1.16423	1.14965	1.21166
LAMP3	0.069504	0.023235	0.058321	0.042103	0.003611	0.044698	2.54537	2.58773	2.7955	3.57998	2.98345	3.52574
ADM2	0	0	0	0.01646	0	0	0	0	0	0	0.028984	0.029138
ADM5	1.15338	1.7635	1.07127	0.720657	0.456998	0.60103	1.69835	0.71407	1.0078	0.429411	0.674348	0.383186
ADNP	32.6017	36.0235	33.9143	34.5113	29.2492	32.8585	41.6338	41.393	38.5688	36.2548	34.8627	35.7947
ADNP-AS1	0.622769	1.05409	0.203949	0.744953	0.526589	0.506967	0.558078	0.602395	0.963422	0.730107	0.360365	0.301906
ADNP2	8.75646	8.88054	8.7096	8.86936	6.89261	8.60878	10.0751	9.80249	9.07812	9.73163	8.74941	9.11965
ADO	11.5849	10.3175	13.4143	8.76541	8.44166	8.44411	11.0887	9.68759	10.6917	8.49929	9.12161	7.91633
ADORA1	10.8653	13.7302	12.3512	8.85258	6.96689	8.31413	8.70026	10.1687	10.3894	8.92521	8.49353	8.31319
ADORA2A	0.159491	0.131808	0.175533	0.158177	0.158326	0.2431	0.100867	0.195712	0.151031	0.1041	0.13957	0.1637
BST2	9.17125	7.99573	8.44388	8.43869	8.42994	10.7175	408.397	414.905	424.841	496.686	461.167	462.186
ADORA2B	7.20977	7.54354	9.87365	5.40508	4.23259	5.27714	8.42506	8.87487	9.09955	4.21864	6.36244	5.63679
ADORA3	0	0	0	0	0	0	0	0	0	0	0	0
ADPGK	20.0105	18.1609	20.1532	26.0651	23.6293	23.4881	29.6738	27.8153	26.2047	33.7819	35.6608	35.3027
ADPGK-AS1	0.021265	0.056869	0.025674	0.051527	0	0.054703	0.042152	0	0.025989	0.0526	0.022682	0
ADPRH	0.110368	0.105413	0.114215	0.438584	0.196601	0.279452	0.156268	0.143729	0.166487	0.595251	0.39387	0.422684
ADPRHL1	0.256418	0.374944	0.247795	0.159527	0.138484	0.213928	0.228249	0.24361	0.194801	0.241512	0.282604	0.42531
MIR6827	0.059037	0	0	0.190736	0.184038	0.227803	2.71111	0.069712	0.096203	0.333048	0.188916	0.147719
ADPRM	2.85374	2.13344	3.54516	4.65001	4.56839	4.37685	3.61374	3.46276	3.74656	6.6077	6.78212	7.19641
ADRA1A	0.002725	0.004796	0	0	0	0	0	0	0	0	0	0
ADRA1B	2.31237	2.75859	2.02995	3.11042	2.83259	2.95297	2.14835	1.73475	1.78349	1.6034	1.97966	2.02999
ADRA1D	1.69719	1.97006	2.02279	0.702284	0.452542	0.85032	2.39475	1.89864	1.96933	0.535215	0.403217	0.373144
ADRA2A	0	0	0	0	0	0	0	0	0	0	0	0.016074
ADRA2B	0.017221	0	0	0	0	0	0.017068	0	0	0	0.018369	0
ADRA2C	0.355201	0.27752	0.322173	0.737824	0.431325	0.48432	0.544817	0.385117	0.282637	0.262472	0.442757	0.445119
ADRB1	0.211363	0.135616	0.181226	0.441369	0.251244	0.260377	0.128868	0.191616	0.208733	0.079221	0.151453	0.252753
IFIT3	13.6472	12.2394	12.2549	20.0358	25.2109	22.2374	578.3	567.33	578.157	914.617	888.099	878.235
ADRB3	0	0	0	0	0	0	0	0	0	0	0	0
ADRBK1	15.7443	18.7993	18.9753	17.7722	12.681	14.9594	20.9873	17.7989	20.8068	16.09	16.1287	13.9303
ADRBK2	0.954506	1.0355	1.0185	1.5322	1.45537	1.36202	0.749676	0.825334	0.857266	1.18602	0.988985	0.918154
ADRM1	110.632	133.746	135.929	116.144	95.045	118.066	131.767	122.381	137.413	118.64	126.507	114.948
ADSL	29.5246	29.643	29.4273	37.983	33.6362	34.5561	22.0039	20.2828	22.6978	27.1055	25.9449	26.2825
ADSS	38.8097	36.9545	35.8056	46.2591	44.766	45.0269	44.6483	39.2008	41.3074	52.0298	49.7683	53.2281
ADSSL1	0.538631	0.716168	0.696935	1.10369	0.709341	0.964354	0.394116	0.399456	0.401684	0.530626	0.45329	0.591336
ADTRP	1.49353	1.99622	1.47122	1.57778	0.976609	1.14214	1.17739	1.55697	1.39913	0.968094	1.30578	1.50171
LGALS9	0.733242	0.799292	1.17096	3.74676	2.77886	3.50275	38.2772	42.1215	40.9954	89.5282	91.8566	90.6617
AEBP2	1.57967	1.81555	1.46866	2.0306	2.01293	2.08196	2.08138	1.83611	1.82861	2.39944	2.16059	2.41663
AEN	11.9208	14.4351	13.2227	12.9793	11.5432	13.8689	12.3836	12.3576	14.6024	14.9731	15.7573	15.2056
AES	250.156	292.347	297.078	264.377	207.169	250.106	263.395	254.445	283.159	244.602	230.979	214.081
AFAP1	21.4013	26.1154	23.2901	15.1492	12.5857	15.1831	30.9383	29.9913	26.8951	16.7536	16.9179	17.0131
LOC729609	0	0	0.016742	0.203833	0.096057	0.2378	0.097576	0.109157	0.532797	0.120345	0.197206	0.099129
AFAP1L1	0.493154	0.45669	0.540821	0.329294	0.325394	0.388591	0.395607	0.581347	0.430209	0.379676	0.356952	0.292051
AFAP1L2	0.355556	0.382062	0.36959	0.430767	0.436502	0.215547	0.122633	0.288913	0.217097	0.106174	0.178157	0.102132
AFF1	1.01547	1.20116	1.1641	1.5033	1.35869	1.39749	1.75141	1.60472	1.47055	2.05195	1.83833	1.8786
AFF2	0.014198	0.014333	0.013469	0.019149	0.020623	0.021097	0.004074	0.006164	0.011823	0.009423	0.01045	0.006448
AFF3	0.771482	1.02834	0.948424	1.09492	1.05324	0.917452	0.973911	1.01908	0.672515	0.799939	0.785872	0.975944
AFF4	33.9675	35.3317	33.8455	54.5461	52.8618	52.8529	41.4542	40.5153	36.7375	52.7327	48.5019	51.3365
AFG3L1P	7.73247	7.19181	8.16628	6.49061	6.02465	6.03015	10.641	9.51596	10.2317	8.69428	7.18322	8.39387
AFG3L2	31.4529	31.9997	30.3106	35.648	29.8496	34.4786	33.4155	32.3703	31.3684	33.1488	35.277	33.1419
AFM	0	0	0	0	0	0	0	0	0	0	0	0
AFMID	2.30011	2.32136	2.00082	2.95641	2.94898	2.86854	1.65564	1.65347	1.37387	2.08162	2.26935	1.96923
AFP	0.026764	0	0	0.103482	0.154434	0.065185	0	0	0	0.164571	0.146987	0.061063
AFTPH	13.6637	13.74	12.6163	19.6474	20.5341	18.1053	19.2533	17.5462	17.8276	25.9625	23.8142	24.8511
AGA	11.8173	11.5826	11.9654	13.5622	11.884	12.5666	18.0032	14.6389	19.1077	15.6078	14.898	15.7332
AGAP1	5.51953	6.86534	6.78399	4.18873	3.56752	4.29674	4.33911	4.46729	4.45007	2.42334	2.40086	2.32308
AGAP1-IT1	0	0	0	0.211849	0.181698	0.224906	0	0.103239	0.427405	0	0.186514	0
AGAP11	0.706631	0.800753	0.652996	1.11843	0.697105	0.940525	1.12018	0.999904	0.751343	0.842303	0.882735	0.945782
AGAP2	0.472975	0.614838	0.579329	0.528428	0.43063	0.479314	0.541922	0.481251	0.462661	0.31035	0.287033	0.35544
AGAP2-AS1	6.13603	8.36396	9.61399	9.52792	6.89054	9.3095	6.80082	8.49116	9.56957	8.95859	7.69686	9.35299
AGAP3	1.24477	1.5832	1.5993	2.01356	1.53174	1.67597	1.70799	1.5729	1.56491	5.83977	1.82171	3.49124
AGAP4	1.45197	1.78288	1.6847	2.2676	1.80659	2.12223	1.98694	1.68631	1.92768	2.46753	2.24432	2.37132
AGAP5	1.05896	1.17775	1.19149	1.61832	1.42038	1.55448	1.43536	0.98598	1.19716	1.96385	1.63307	1.62722
AGAP6	1.57466	1.52541	1.83695	2.23349	1.61226	2.12061	2.06552	1.8015	2.19451	2.61885	2.39872	2.72271
AGAP7P	1.11771	1.17083	0.966607	1.40185	1.24073	1.26686	1.31933	1.08804	1.31457	1.58118	1.36245	1.71301
AGAP9	1.51858	1.58483	1.5289	2.10621	1.82147	1.93197	2.13099	1.7958	1.90684	2.89283	2.42553	2.42163
AGBL1	0	0	0	0	0	0	0.016472	0	0	0.021636	0	0
AGBL1-AS1	0	0	0	0	0	0	0	0	0	0.06521	0	0
ISG15	12.7875	13.721	16.4997	20.0504	13.7114	17.2322	604.875	582.095	636.446	809.139	749.936	644.023
AGBL3	0.166619	0.109858	0.029758	0.200272	0.030392	0.132303	0.155693	0.164537	0.057836	0.139473	0.208921	0.221665
AGBL4	0.036915	0	0.023458	0	0	0.02499	0.019257	0.068826	0	0.025294	0.0315	0.041668
AGBL4-IT1	0	0	0	0	0	0	0	0	0	0	0	0
AGBL5	33.3506	34.4228	36.1376	31.8268	26.9597	28.7372	20.8232	19.0718	22.1374	13.3479	13.7971	15.1245
AGBL5-AS1	0.142638	0	0.172212	0.17281	0.148216	0	0.141371	0.168429	0	0.185691	0.304288	0
AGER	0.207489	0.325575	0.167397	0.317417	0.227703	0.303543	0.345585	0.33151	0.282226	0.486929	0.397064	0.30336
AGFG1	12.6088	13.1188	12.4411	13.7645	13.121	13.0248	12.0128	11.6009	11.7616	12.2379	12.1399	12.4452
AGFG2	2.8321	3.55005	3.46242	2.46863	1.67894	2.03443	2.77081	2.74915	3.38716	1.97557	1.93941	1.99401
AGGF1	17.9882	17.6546	17.7929	19.6492	17.3098	17.9666	21.5379	18.6373	20.3184	21.2422	22.1249	20.8605
AGK	5.10576	5.00709	5.35827	6.81121	6.68614	6.27246	5.60763	5.34813	5.67278	7.31321	6.59372	7.97391
AGL	5.73622	5.32478	5.49788	7.96937	7.47919	6.82854	3.47947	3.53673	3.33229	4.04556	3.78436	3.40834
AGMAT	0.018407	0.024612	0.044446	0	0	0	0.054729	0	0.04499	0.023962	0	0.004539
HRASLS2	0.156479	0.320129	0	0.282474	0.243896	0.392465	5.45137	6.49477	8.13334	70.1577	62.4201	66.4983
AGO1	6.89876	8.58373	7.32098	7.30239	5.24747	6.93545	5.63945	5.3328	4.71027	4.37308	3.81473	4.24732
AGO2	9.03218	10.059	9.17065	8.81625	8.86587	9.03283	7.63084	8.47405	6.64936	6.4689	6.21987	6.87095
AGO3	1.67297	1.95418	1.97946	2.34485	2.17828	2.95112	2.3132	1.79229	1.75183	2.43296	1.85207	2.93383
AGO4	4.0886	3.8061	3.96697	5.87179	5.60174	5.58051	4.52919	3.60341	4.06159	4.60737	4.43861	3.93058
AGPAT1	2.86503	3.52595	3.4908	3.73078	2.72037	3.13232	3.49757	3.06684	3.43409	3.06455	3.12355	3.07311
AGPAT2	28.0841	31.6021	34.5336	27.0168	20.7252	24.1681	34.9386	30.1437	33.0601	23.4746	25.4299	20.8137
AGPAT3	5.19027	5.86881	5.47327	5.81507	4.92448	5.47987	6.59981	6.18884	5.74854	5.47563	5.53722	5.14125
AGPAT4	3.23551	3.62722	2.98581	1.90569	1.913	1.69372	3.45753	3.17027	3.18862	2.00418	1.82664	1.84175
AGPAT4-IT1	1.1272	1.0065	1.06404	0.736397	0.943802	0.845523	1.4902	1.69338	1.41576	1.31064	3.97512	1.68968
AGPAT5	24.6937	23.7962	23.8277	21.5646	20.4539	19.0132	13.5447	11.9069	13.6491	11.0663	10.3275	10.9206
AGPS	12.7096	12.4123	12.7083	17.1498	16.0677	15.4755	11.955	10.395	10.6321	12.5389	11.2548	11.7179
AGR2	0.059058	0	0	0	0	0	0	0	0	0.076884	0	0
AGR3	0	0	0	0	0	0	0	0	0	0	0	0
ADAMTS20	0	0.01354	0	0.012268	0	0.013024	0.220998	0.143008	0.186623	0.52388	0.466824	0.40503
AGRP	0	0	0	0	0	0	0	0	0	0	0	0
AGT	1.39922	1.30078	1.5613	5.6523	4.90667	4.95578	1.20554	1.40338	1.13178	3.10729	3.02041	2.50313
AGTPBP1	2.80766	2.75617	2.7888	3.48307	2.76992	3.16311	1.6677	1.08588	1.36365	1.39164	1.59097	1.90586
AGTR1	0.001764	0	0	0	0	0	0	0	0	0	0	0
AGTR2	0	0	0	0	0	0	0	0	0	0	0	0
AGTRAP	10.6765	12.5136	10.6461	12.2425	11.4021	12.2154	13.0773	9.52748	12.7143	12.5551	12.9718	12.2191
AGXT	0	0	0	0	0	0	0	0	0	0	0	0
AGXT2	0	0	0	0	0	0	0	0	0	0	0	0
AHCTF1	29.481	28.5841	29.3041	27.9228	28.3434	28.2732	33.3888	31.023	29.2841	28.4291	26.8657	29.9794
AHCTF1P1	19.9895	15.4521	15.8078	20.2872	14.4403	15.5948	22.8284	16.2092	14.3491	15.792	14.56	20.7015
AHCY	87.8452	89.8604	94.4424	90.3813	73.3064	85.1292	57.4721	58.2814	61.943	58.0854	60.632	60.4033
AHCYL1	16.9544	19.0963	18.0282	17.3484	15.835	16.2395	15.5462	47.8074	15.3272	13.7239	13.482	13.754
AHCYL2	1.37585	1.7162	1.57437	1.5482	1.32378	1.53054	1.22114	0.958636	1.17635	1.14449	1.17806	1.1014
AHDC1	3.28344	4.93741	3.69127	5.28821	3.42511	4.83811	4.09607	4.75262	4.45826	5.47934	4.13123	3.82173
AHI1	4.27219	3.92872	3.90651	4.11331	4.1206	3.71349	4.08528	3.69957	3.60922	3.61188	3.57656	3.52182
AHNAK	201.7	248.242	209.604	170.962	149.521	163.446	168.1	178.22	153.314	96.4161	88.7306	95.4175
AHNAK2	52.6072	72.9434	58.1636	55.1539	46.0951	55.0703	48.5897	51.9907	45.1528	31.1359	31.0951	29.2803
IFITM1	26.5269	30.6892	38.4182	56.5023	30.4946	38.0635	1321.48	1212.53	1336.63	1265.47	1238.28	1179.28
AHRR	0.478174	0.535292	0.408775	0.736641	0.506674	0.622682	0.608514	0.401616	0.451768	0.551329	0.660143	0.480965
AHSA1	54.0431	58.3949	56.0684	60.4188	53.8097	58.0083	68.9805	70.1196	76.7032	85.072	83.5195	84.5244
IDO1	0.066107	0.040179	0.195906	0.182024	0.249787	0.257399	3.92341	4.22162	3.93158	18.3629	16.1249	14.4464
AHSG	0	0	0	0.089427	0.115048	0.037025	0	0	0.045104	0.048045	0.039365	0.039575
AHSP	0	0	0	0	0	0	0	0	0	0	0	0
AICDA	0	0	0	0	0	0	0.020593	0	0	0	0	0
AIDA	41.6481	43.1242	39.9428	26.7734	22.7452	23.476	42.9321	39.5615	40.0077	30.6445	29.9534	30.3521
AIF1	0	0	0	0	0	0	0	0	0	0	0	0
AIF1L	0.572167	0.675964	0.469649	0.988294	1.24707	1.25736	0.445727	0.846951	0.723333	1.00768	0.88621	0.925786
AIFM1	11.7196	11.3736	10.2841	13.352	12.8577	13.2274	9.18117	10.3562	9.77045	10.4297	10.663	9.73007
AIFM2	15.8021	15.9451	17.0626	18.5907	16.551	18.0249	22.8381	19.3161	21.3424	24.2319	22.948	22.8482
AIFM3	0	0	0	0.04644	0.039831	0	0	0	0.023423	0	0.020443	0
AIG1	5.96049	5.46288	4.99034	7.34648	17.2025	15.7126	4.41209	4.07276	4.55958	5.12469	4.78733	4.8855
AIM1	27.9126	29.8276	27.8266	12.974	12.2819	12.874	30.2158	27.2731	25.6223	16.7531	16.4281	17.8525
USP18	1.09147	1.02688	1.17862	1.01682	1.29778	0.751462	41.5804	44.0576	45.992	39.2369	40.658	37.5591
MIR6732	0.019352	0	0	0.046889	0.703777	3.48456	0.671275	0.091401	0	1.6123	1.44486	1.22431
AIMP1	8.66718	8.95067	8.10665	11.0783	10.2752	10.5807	9.52156	8.98193	8.76651	11.5622	10.7874	11.5294
AIMP2	49.2491	49.4642	51.9831	64.0391	54.1033	59.2514	50.555	39.3287	42.6103	56.4795	54.9055	52.4692
AIP	8.15921	9.62118	10.0481	9.29782	7.15643	8.50672	10.606	11.5974	12.1061	9.43617	8.3923	8.94373
THEMIS2	0.021312	0	0	0	0	0.027411	0.232348	0.239575	0.312551	0.621479	0.669238	0.586879
AIRE	0	0	0	0	0	0	0	0	0	0	0	0
AIRN	0	0	0	0	0	0	0	0	0	0	0	0
AJAP1	0	0	0	0	0	0	0	0	0	0	0	0
AJUBA	4.99613	5.71811	5.33942	11.2129	9.08075	9.98626	5.83891	5.66786	5.43791	12.0912	11.3378	10.535
AK1	42.2353	49.4968	46.6198	52.5481	41.8454	48.8137	36.9436	34.9013	40.7535	34.513	31.0433	37.2716
AK2	18.4951	19.2235	19.8612	39.6644	20.8105	28.49	18.7933	17.8343	20.6885	28.2623	22.1222	23.1811
AK3	21.2604	20.0987	20.6819	28.0933	23.8046	23.4741	16.9686	16.2302	16.5932	20.8758	20.5978	20.8502
AK4	0.976981	1.09594	1.31212	2.52649	2.11283	2.44574	0.859814	0.893108	0.606349	1.31514	1.33435	1.36954
AK5	0.898531	1.14049	0.843757	0.602573	0.529093	0.496884	0.656911	0.642752	0.653022	0.372951	0.442767	0.380308
AK6	13.1181	11.9108	10.0134	18.794	16.5665	15.5727	12.9352	10.5723	14.1652	15.7226	16.4602	17.6241
TNFSF10	1.00609	1.02987	1.04158	0.839062	1.01961	0.942708	45.8374	11.5986	50.4708	108.858	99.1427	97.9589
AK8	0.620233	0.827129	0.479251	0.698663	0.544231	0.63678	0.274848	0.334617	0.488492	0.535422	0.35754	0.586467
AK9	0.370782	0.39959	0.403672	0.643277	0.610825	0.630926	0.48145	0.363765	0.372171	0.315593	0.319083	0.206054
AKAP1	1.79901	2.03036	1.86829	1.77574	1.53534	1.82134	2.09967	1.96727	1.97072	2.06843	2.12945	2.08106
AKAP10	15.6037	15.4027	15.4832	20.3467	15.8397	17.4371	22.4554	18.6894	20.0224	23.3288	21.7843	21.6462
AKAP11	13.6554	13.536	13.2647	13.7544	12.6226	13.2144	12.5185	11.319	10.6267	12.3961	11.518	12.1809
AKAP12	61.5953	76.9486	53.1334	93.1248	89.9281	103.569	53.1659	49.0915	42.5608	68.5741	62.3926	64.6516
AKAP13	4.26392	4.88072	4.48646	5.79899	5.28445	5.39579	5.01571	5.014	4.40734	5.51129	5.05959	5.53172
SNORD58C	0.670844	3.5363	1.02799	0.281336	0.093837	0	180.134	0.548406	0	0.235127	0.330255	1.28656
AKAP17A	7.47987	8.25708	7.33941	10.6447	10.1008	12.3269	11.5437	10.5823	10.2017	15.7611	14.3654	11.9386
AKAP2	28.2234	52.4409	34.1113	32.955	30.5879	61.9987	42.3473	23.5195	22.2132	46.3491	51.0528	29.8754
AKAP3	0.034415	0	0.125911	0.021058	0.176636	0.166776	0.086134	0.061572	0.042484	0.243474	0.165745	0.170357
AKAP4	0	0	0	0	0	0	0	0	0.047221	0	0.019782	0
AKAP5	1.71861	1.57598	1.56594	0.986432	0.966187	0.995205	2.12128	1.89156	1.523	1.36496	1.23845	1.57134
AKAP6	3.98747	4.75756	4.8728	3.6442	3.30372	3.25964	4.23676	3.9561	3.90135	2.83737	2.73671	3.00759
AKAP7	0.404275	0.477954	0.435847	0.334642	0.333685	0.346693	0.607431	0.535736	0.562919	0.562885	0.563324	0.568615
AKAP8	10.1505	9.91897	9.08862	9.77747	8.09816	9.79508	12.3147	11.5466	11.6064	12.1844	12.8802	11.8709
MIR4673	0	0.026314	0	0.023842	0	0.025311	0	0	0.889872	0	0.020991	0.021103
AKAP9	9.80016	10.0647	8.64572	14.3511	15.2611	15.2788	13.2706	11.7859	10.9623	15.1679	13.253	14.653
AKIP1	26.2162	23.6239	26.0671	49.2374	38.1029	41.9611	31.4929	31.0135	34.5311	57.7878	59.7946	52.3859
AKIRIN1	33.2468	32.1149	32.6347	45.6951	42.0588	39.8778	41.845	37.6986	39.1264	51.4247	53.0774	51.6448
AKIRIN2	13.1595	14.2564	13.45	13.3554	8.59832	12.7927	16.0624	14.27	15.1806	14.5938	14.5339	15.2011
AKNA	2.47079	2.72901	2.58201	3.06527	2.67379	3.43304	3.36045	2.99926	3.21184	3.61931	3.59239	3.73467
AKNAD1	0.425394	0.447402	0.343547	0.472069	0.388167	0.390817	0.258637	0.221608	0.356494	0.338791	0.24708	0.218116
AKR1A1	15.6187	17.6811	20.2375	25.6327	19.8068	21.6021	16.1164	16.3021	19.2084	21.0102	22.3251	19.3496
AKR1B1	58.5442	67.8583	72.9856	83.2491	59.2462	68.8989	55.5214	54.3011	56.5085	64.6573	67.3608	62.5624
AKR1B10	1.1327	1.7675	0.890185	1.88909	2.42505	3.1187	0.634864	0.751653	1.25095	2.52726	2.25498	1.82078
AKR1B15	0.07145	0	0.059092	0.241804	0.17596	0.190234	0.07117	0.021093	0.021831	0.156733	0.038106	0.089644
AKR1C1	6.6604	6.04102	6.30476	11.7147	9.26999	10.6224	5.08078	5.23393	4.70885	7.5359	7.59642	7.73581
AKR1C2	3.55942	3.18742	2.7587	5.15588	4.48868	4.82883	2.68723	2.42262	2.35645	3.00151	2.90223	3.08527
AKR1C3	4.71362	4.29615	5.13519	8.17204	6.77834	6.98088	4.70496	4.09609	4.64248	5.83732	6.74563	6.28039
AKR1C4	0.945323	0.90629	0.720309	1.27923	1.39414	1.50205	0.772321	0.88631	0.595211	1.13956	1.11257	1.16202
AKR1C6P	0	0	0	0	0	0	0	0	0	0	0	0
AKR1C8P	0.026606	0	0	0	0	0	0	0	0	0	0.009365	0.010842
AKR1D1	0	0	0	0.051906	0.022259	0	0.005308	0.05059	0	0.083665	0.06855	0.091887
AKR1E2	0	0	0	0	0	0	0	0	0	0	0	0
AKR7A2	10.1454	11.4858	11.9126	14.5867	11.3053	9.47424	8.54655	9.06071	9.4393	9.47835	7.94307	8.28407
AKR7A2P1	0.980425	1.58301	0.709375	0.882893	0.751769	1.38848	0.62579	0.72175	0.96135	0.742064	0.935388	0.844459
AKR7A3	0.296273	0.28982	0.374268	0.301512	0.364568	0.280786	0.226256	0.476522	0.375042	0.192443	0.307867	0.342785
AKR7L	0.225123	0.270496	0.192846	0.252887	0.233839	0.198989	0.20837	0.39124	0.31826	0.135868	0.178222	0.223651
AKT1	39.7585	45.0963	46.3713	43.206	33.7813	39.6836	45.7421	42.8333	45.3715	44.7114	40.8861	42.9311
AKT1S1	29.0647	34.4939	32.8154	30.896	26.4206	33.571	34.0133	26.6305	29.083	24.8784	24.2552	24.1186
AKT2	19.1922	23.9106	21.804	25.3322	20.1536	24.0678	24.7052	23.5703	25.6161	28.8978	28.913	29.4112
AKT3	20.0286	22.0854	21.008	20.0309	17.4581	18.5061	14.5905	13.6561	13.7142	12.8354	11.9937	13.0131
AKTIP	12.148	11.1853	11.6456	14.6354	12.8736	13.4623	10.462	9.72259	10.5735	10.9971	10.1784	9.97345
ALAD	14.4713	17.1041	16.6566	17.9381	15.7763	16.5051	13.6721	12.6889	12.8819	11.2963	10.8033	10.6693
ALAS1	27.1773	30.5167	33.9157	29.5793	25.836	30.662	30.0398	31.0631	31.2402	29.7325	28.1925	29.3442
ALAS2	0	0	0	0	0	0	0	0	0	0	0	0
ALB	0	0	0	0	0	0	0	0	0	0	0	0
ALCAM	33.7616	33.565	32.4321	21.5198	20.9097	20.3279	41.6711	38.8826	41.5214	25.3938	25.2141	26.8552
ALDH16A1	4.85177	6.25858	5.89564	5.31648	4.10885	4.17916	4.97982	4.52554	5.88609	5.11758	4.60493	3.99253
ALDH18A1	30.597	32.5954	31.3681	45.6267	40.0917	39.3424	28.7679	27.4128	28.2858	33.5268	30.8916	33.1269
ALDH1A1	0	0	0	0	0	0	0	0	0	0	0	0
ALDH1A2	0.015281	0	0	0	0.015878	0	0	0.018044	0	0	0	0
ALDH1A3	3.89558	4.03949	3.64113	3.09298	3.26655	3.14865	4.22529	4.15105	3.41272	2.55204	2.90575	2.48667
ALDH1B1	8.26936	9.46717	8.89898	10.4184	10.053	10.7702	8.46763	7.68776	7.887	8.20213	8.82588	8.8963
ALDH1L1	0.033042	0.042856	0.033908	0.36588	0.271578	0.354009	0.016374	0	0.060571	0.689092	0.598433	0.752209
ALDH1L1-AS1	0	0	0	0	0	0	0	0.147454	0	0	0	0
ALDH1L1-AS2	0	0.033417	0	0	0.025968	0	0	0	0	0	0.053313	0
ALDH1L2	0.493291	0.401362	0.520264	0.785344	0.525863	0.694297	0.325583	0.406267	0.563904	0.331017	0.391626	0.32584
MX2	9.62387	9.03253	8.78108	12.4649	11.982	12.7424	319.455	292.419	312.175	303.023	286.633	290.01
ALDH3A1	0	0	0	0	0	0	0	0.022486	0	0	0	0
ALDH3A2	36.1054	39.2094	37.7137	41.5062	37.1427	37.2303	37.5821	34.7303	35.5257	31.0047	29.3194	29.4149
ALDH3B1	5.16983	6.08523	5.83839	11.3453	8.89466	9.89074	6.34373	6.52435	6.69405	12.1489	11.7211	10.1632
CD7	0	0	0.053538	0.109639	0	0	0.626952	0.533232	0.588386	0.818793	0.530904	0.617192
ALDH4A1	2.12761	2.32944	2.50181	2.91077	1.85166	2.91086	1.50874	1.31665	1.63534	1.88086	1.35742	2.23596
ALDH5A1	1.55476	1.65492	1.25404	3.51017	3.33286	3.25049	1.72458	1.1997	1.22137	2.33717	2.17867	2.03689
ALDH6A1	1.6131	1.8661	1.40846	2.07824	1.72546	1.63732	1.38628	1.34414	1.14731	1.39677	1.24024	1.35988
ALDH7A1	18.4101	17.6876	17.9834	24.019	20.6367	20.9923	15.4703	14.5119	14.3976	14.4012	14.0021	13.358
ALDH8A1	0.100766	0.121386	0.054801	0.19247	0.235824	0.145953	0.132261	0.026799	0.08099	0.147726	0.09683	0.243366
ALDH9A1	37.4141	36.9271	38.6126	51.9706	47.9154	45.7465	36.8855	32.1848	35.7714	37.7966	36.7608	39.572
ALDOA	578.515	654.051	636.119	597.248	458.955	563.161	655.504	627.855	595.325	545.239	578.142	540.904
ALDOB	0	0	0	0	0	0	0	0	0	0	0	0
ALDOC	0.946582	0.712789	0.888124	2.43591	2.15061	2.1555	1.17446	0.739069	0.902442	2.43437	2.58268	2.12135
ALG1	5.05533	5.54171	5.69103	7.92304	7.08514	7.40459	6.0641	5.50199	5.38605	7.03269	7.20994	7.60775
ALG10	2.19405	1.88343	1.73557	1.76611	1.32801	1.54735	3.04323	2.32397	2.14141	1.69908	1.7153	2.04218
ALG10B	1.25247	1.26834	1.20531	0.685047	0.744556	0.741897	1.63869	1.53065	1.1892	1.14242	0.849362	0.959564
ALG11	12.5994	12.166	11.967	14.782	13.0732	12.0309	14.5422	12.9832	11.3474	13.1341	12.4092	13.4957
ALG12	3.45974	3.71284	3.84272	4.40913	2.45006	2.32031	4.04099	3.93567	4.95598	3.17083	3.31298	2.85477
ALG13	1.29863	1.60626	1.30382	3.89234	1.69171	1.70879	1.5662	1.07412	1.28893	1.39677	1.20799	2.80307
ALG14	10.645	9.58478	9.3232	7.77916	8.0031	9.10772	7.63245	7.18843	8.7357	5.85406	5.00476	4.83798
ALG1L	0.156148	0.239652	0.030439	0.2291	0.126191	0.112153	0.136398	0.240661	0.164344	0.213351	0.115421	0.129552
ALG1L2	0.119582	0.053407	0.245932	0.106456	0.228264	0.159253	0.064921	0.042447	0.136675	0.074771	0.136328	0.142196
IFIH1	2.108	1.63748	1.85	3.81601	3.71728	2.82457	56.5517	51.8392	53.2016	105.93	94.7128	95.2284
ALG2	13.3666	15.3066	14.647	22.0279	18.0572	16.724	18.021	16.5141	17.8363	21.2413	20.5586	22.0541
ALG3	12.1435	12.3617	13.1295	21.8054	14.3441	18.8029	15.3076	15.5157	15.4958	21.1292	22.1712	20.986
ALG5	14.245	11.7726	11.7114	18.1581	18.0225	19.4928	13.2683	12.3233	14.4074	20.4312	22.0931	19.8932
ALG6	3.41779	3.52185	3.65278	4.05437	2.30272	3.16662	4.28385	3.90522	3.66385	3.4414	3.26458	3.03897
ALG8	21.6934	22.8452	23.3707	30.3925	25.9119	24.9051	30.3752	26.0265	28.098	29.2489	27.548	27.187
ALG9	3.01978	3.31702	3.17652	3.12449	2.53803	2.894	3.85387	2.76723	3.19053	2.9371	2.79428	3.49582
ALK	0.009267	0.024781	0.010069	0.022228	0.009629	0.023837	0	0.010942	0.009513	0.012063	0.009884	0.019874
ALKBH1	2.805	3.07382	2.9316	3.18176	2.27107	2.72275	4.15697	3.53494	2.5904	3.25928	3.27555	3.79587
ALKBH2	11.1497	7.61217	8.38861	14.0179	8.54209	10.3589	10.9564	8.4161	7.37231	10.3483	12.5998	15.3556
ALKBH3	23.2667	23.8766	23.2438	28.8607	30.0788	27.4463	22.0452	21.4574	23.4797	24.6122	24.49	24.2604
ALKBH3-AS1	0	0	0	0	0	0	0	0	0	0	0	0
ALKBH4	6.71793	7.89779	7.70676	6.53233	4.86743	6.53423	7.55235	5.94171	5.96072	5.8487	6.80536	6.78894
ALKBH5	29.3222	34.4784	32.3842	34.0619	28.6324	31.773	34.0055	29.7821	30.5629	27.4461	27.4826	27.832
ALKBH6	7.77483	9.29464	11.0889	14.3906	9.76448	12.2457	11.9321	11.5165	11.4349	16.7223	13.1136	12.3613
ALKBH7	4.04501	5.66887	6.71732	9.37645	4.70988	7.76648	4.82177	3.26324	4.93926	5.55438	5.27576	4.07661
ALKBH8	3.17433	3.37761	3.2679	1.69479	1.85911	1.6219	3.00946	2.64595	2.66631	2.11361	2.06033	1.8108
ALLC	0	0	0	0	0.041775	0.045505	0	0	0.037342	0	0	0
ALMS1	6.18698	7.03002	6.5198	4.90863	4.41463	4.67951	6.31425	6.03077	5.18706	5.13335	4.82379	4.43511
ALMS1-IT1	0.923059	0.439926	0.716428	0.70933	0.78559	1.06004	0.718815	0.798785	0.366833	0.899534	0.773594	0.844887
ALMS1P	0.060534	0.09752	0.102142	0.038878	0.012125	0.084894	0.10192	0.128317	0.06685	0.12153	0.148583	0.092285
ALOX12	0	0	0	0	0	0	0	0	0	0	0	0
ALOX12-AS1	0.351354	0.104932	1.02713	1.60331	0.783932	0.676725	0.844949	0.313797	0.616855	0.944995	0.818026	0.734413
ALOX12B	0.092812	0	0	0.168666	0.072331	0.059687	0	0	0	0.030206	0.049499	0.095047
ALOX12P2	0	0	0	0.020711	0	0	0	0	0	0	0	0.018331
LOC101929723	0.193944	0	0	0.234969	0.131664	0.08315	1.5762	2.24736	1.64653	5.99224	5.46823	5.19514
ALOX15B	0.042765	0.114367	0	0.077718	0.066657	0.027502	0.021192	0.025249	0.026132	0.055673	0.083932	0.045858
ALOX15P1	0	0.165187	0	0	0	0.042224	0	0	0.105579	0.19119	0.090304	0.303854
MIR4743	0	0.022501	0	0.020387	0	0	0	0.615963	0	0	0.017949	0
ALOX5AP	0.13165	0.101464	0	0.332286	0.047499	0.058794	0.134104	0.107954	0.055865	0.357053	0.195032	0.049018
ALOXE3	0.016808	0.022474	0.115262	0.18286	0.227044	0.172946	0.016658	0.039296	0.082165	0.131285	0.376484	0.160049
ALPI	0	0	0	0.007161	0.018425	0	0	0	0	0	0	0
MYO3B	0	0	0.002202	0.066301	0.054198	0.058657	0.027481	0.032309	1.6e-05	0.059368	0.0681	0.090175
ALPK2	17.4417	18.1852	18.4138	20.7319	18.4425	19.7681	17.4724	18.5821	18.1338	19.3666	18.3999	19.6876
ALPK3	0.040734	0.135812	0.096048	0.238376	0.220696	0.251017	0.089598	0.130107	0.084486	0.159087	0.213386	0.232658
ALPL	0	0.029902	0.026999	0.081279	0	0.024736	0	0	0	0.058226	0.047706	0.02398
AKAP14	0.004883	0.01306	0	0.021773	0.033693	0.075372	0.212186	0.137701	0.129867	0.260906	0.14939	0.136152
RFPL4A	0.031968	0	0	0.348571	0.099654	0.328938	0.190103	0.339733	0.312551	0.332935	0.238007	0.274242
ALS2	14.1949	13.3062	14.0179	14.0147	13.4188	13.3466	12.9921	12.4077	12.2208	11.5897	10.83	12.047
HERC6	2.24662	1.94016	2.25104	2.6788	2.87612	2.47911	58.6888	53.8556	56.9887	42.1078	43.0413	41.257
ALS2CR11	0.007837	0	0	0.018992	0.016289	0	0	0	0	0.020407	0	0.01681
ALS2CR12	0.138141	0.308519	0.238517	0.194355	0.173897	0.238814	0.280696	0.364824	0.191215	0.264921	0.052813	0.28193
ALX1	0	0	0	0	0	0	0	0	0	0	0	0
ALX3	0	0	0	0	0	0	0	0	0	0.014317	0	0
ALX4	2.42156	2.85283	3.17318	2.75108	2.20128	2.63814	3.64133	4.00694	3.38002	2.61738	2.48235	2.61198
ALYREF	103.39	127.759	122.691	124.243	92.9976	124.614	116.741	126.549	129.244	113.658	119.675	119.203
AMACR	7.19299	7.58245	6.30857	9.98649	9.7623	9.85801	7.91249	7.37616	7.79637	11.1565	11.4557	12.2504
AMBN	0	0	0	0	0	0	0.02874	0	0	0	0	0
AMBP	0.230918	0.270852	0	0.588979	0.532938	0.509605	0.355747	0.2057	0.126748	0.418755	0.470145	0.447457
C15orf48	0.013401	0	0	0	0	0	0.060376	0.215795	0.074448	0	0	0
AMD1	6.3606	5.99353	5.83972	7.96502	7.78597	7.65109	6.80282	5.94898	5.94719	6.74541	6.91893	7.28424
AMDHD1	0.156006	0.129376	0.065627	0.098784	0.159281	0.033559	0	0	0.132864	0.070764	0.057979	0.113081
AMDHD2	6.41313	6.98466	7.17361	7.96995	6.09104	7.05284	8.09865	8.25972	8.59967	9.67496	9.874	8.59107
AMELX	0	0	0	0	0	0	0	0	0	0	0	0
AMELY	0	0	0	0	0	0	0	0	0	0	0	0
PRR16	0.021107	0.017025	0.018756	0.014752	0.017308	0.016438	0.040519	1.34896	0.04044	0.024682	0.021273	0.025785
AMER2	0	0	0	0	0	0	0	0	0	0	0	0
AMER3	0	0.002557	0.002309	0	0.000417	0	0.000947	0	0	0	0	0.001025
AMFR	45.3265	49.4375	47.4548	50.4931	40.1264	41.5318	46.2246	47.1679	44.2234	36.6319	38.2469	37.0834
AMH	0.836573	1.38019	0.82386	1.45408	1.44741	1.35574	1.5026	0.72695	1.55821	1.48681	1.23968	1.24321
AMHR2	0	0.070002	0	0	0	0	0.030884	0	0.021327	0	0	0
AMICA1	0.023773	0	0	0	0	0	0	0	0.029054	0	0	0
AMIGO1	0.257495	0.345564	0.255288	0.197538	0.180654	0.392836	0.185816	0.379512	0.172276	0.244683	0.150358	0.07558
AMIGO2	42.5503	43.4349	39.4618	28.4911	23.6223	24.906	33.4625	33.8562	33.7791	15.6805	15.6484	16.8983
AMIGO3	5.31047	2.61557	3.50418	3.78306	2.47601	1.64764	2.75957	3.112	5.40932	5.02541	2.03853	7.50809
AMMECR1	3.71301	3.59838	4.17814	4.17812	3.90374	3.35537	4.18866	3.83174	3.65256	3.72649	3.73171	3.13847
AMMECR1L	9.78571	10.5479	10.5333	12.8785	10.9801	11.5273	10.9737	10.7468	10.5266	12.2567	12.7129	12.6907
AMN	0	0	0	0.045173	0	0	0	0	0	0	0	0
AMN1	10.3136	10.4618	10.2409	9.49186	7.77891	8.40695	8.6656	7.35254	8.41659	4.29899	5.50819	6.34328
AMOT	1.11675	1.05982	1.13895	2.55244	2.3713	2.13938	0.862523	1.07068	0.839171	1.70922	1.58102	1.90704
AMOTL1	6.40843	7.38445	6.96185	7.28709	6.00999	6.97056	5.42463	5.99261	5.2196	5.18091	4.69701	5.22208
AMOTL2	21.2144	24.3709	22.7854	46.3033	36.6667	46.4385	30.2993	29.7671	29.3533	55.6146	55.8255	49.157
AMPD1	0	0	0	0	0	0	0	0	0	0	0	0
AMPD2	10.1614	12.0163	13.3719	14.7383	11.9071	13.7391	11.552	11.886	11.4514	11.6149	11.7151	11.5222
AMPD3	0.490261	0.521707	0.384549	0.535188	0.462628	0.449693	0.525062	0.465909	0.473152	0.501195	0.498116	0.437514
MIR4749	0.038068	0	0.045961	0	0	0.048964	0	0.966453	1.09332	0	0.08121	0.040822
ALOX15	0	0.003181	0	0	0	0	0	0.076622	0	0	0	0
AMTN	0.460506	0.152784	0.515576	0.556518	0.534879	0.740753	0.285974	0.545135	0.260947	0.818868	0.352085	0.551985
AMY1A	0.005739	0	0	0	0	0	0.007111	0	0	0.007471	0	0
AMY1B	0.006317	0	0	0	0	0	0.007826	0	0	0.008224	0	0
AMY1C	0.006242	0	0	0	0	0	0.007733	0	0	0.008126	0	0
AMY2A	0	0	0	0	0	0	0	0	0	0.009003	0	0
AMY2B	0.35112	0.212589	0.202581	0.559032	0.314534	0.651273	0.594754	0.174282	0.362816	0.397938	0.498944	0.786354
AMZ1	0.005786	0.012642	0.019366	0.020944	0.014554	0.007896	0.01677	0.016914	0.017075	0.019382	0.003537	0.009383
AMZ2	62.0255	61.1937	60.3317	72.8048	70.0548	66.2153	45.4683	39.1719	45.3208	43.009	41.8047	47.6531
AMZ2P1	3.03155	2.6549	2.58003	3.57248	3.66885	3.18222	2.68098	2.38733	2.08189	2.72444	2.97362	2.59611
ANAPC1	13.1043	12.8602	14.0915	15.0075	13.2804	13.8229	11.808	11.2667	11.1608	12.5156	11.8117	11.541
ANAPC10	8.51277	7.38741	8.44029	9.08038	10.1664	8.17346	9.94966	8.31735	8.96801	9.07922	8.48718	9.70643
ANAPC11	22.1943	36.3309	36.4679	17.6058	25.4108	13.3973	27.4039	11.8353	16.7834	24.3049	24.8387	9.03195
ANAPC13	21.3809	21.7789	20.4579	38.5161	34.7446	30.136	23.8877	22.7792	22.7657	34.7845	33.0342	37.2781
ANAPC15	38.9162	39.7118	39.6429	30.9059	28.8412	29.0432	24.7476	24.5928	26.5259	17.2812	16.5111	17.6832
ANAPC16	17.8861	17.3468	18.0942	24.0454	19.6987	20.5797	14.0141	11.5425	12.3488	16.5883	15.7963	15.5655
ANAPC1P1	4.24264	3.87897	4.04752	4.62148	4.36987	4.31909	3.99073	3.82674	3.84311	3.85385	4.3826	4.46123
ANAPC2	16.735	18.329	17.4354	21.829	16.4067	20.399	19.3604	18.7367	20.0718	21.1603	21.7202	19.8356
ANAPC4	10.6836	9.24143	9.05648	10.5819	11.2444	8.39588	11.2348	10.0579	10.2114	11.2774	11.8091	11.0101
ANAPC5	28.4366	30.1338	29.5642	40.9842	35.1185	36.6655	28.6105	25.439	24.0272	28.7904	29.3906	29.706
ANAPC7	20.1015	19.1897	20.4847	19.5723	17.9392	18.1591	21.6334	20.154	21.7135	21.521	19.8601	20.2213
ANG	0.096821	0.39282	0.121571	0.199882	0.080485	0.124532	0.076768	0.20556	0.047332	0.025209	0.072291	0.081398
ANGEL1	3.18922	2.91396	3.15041	5.31362	4.49545	4.85358	3.44695	2.97181	3.25942	3.54001	3.7476	3.85299
ANGEL2	8.51652	9.9417	7.17476	10.1688	6.89479	11.0266	11.5199	10.9983	7.98672	7.92844	7.77251	8.56041
ANGPT1	0.504525	0.407278	0.346736	0.222448	0.195795	0.268864	0.219382	0.334695	0.387947	0.150875	0.123331	0.202917
ANGPT2	0.059266	0.097806	0.079799	0.079543	0.1179	0.042506	0.039523	0.026015	0.038235	0	0	0.027878
ANGPT4	0	0	0	0	0	0	0.023363	0	0	0	0	0
IFIT2	3.03707	3.86332	3.98483	6.03242	7.17464	6.66019	89.0281	83.4201	89.3034	412.36	367.287	374.765
ANGPTL2	0.340652	0.564594	0.685208	0.177213	0.050664	0.083616	0.517068	0.647124	0.42943	0.040624	0.241658	0.104569
ANGPTL3	0	0	0	0	0	0	0	0	0	0	0	0
ANGPTL4	0.121898	0.040749	0.036793	0	1.8e-05	0	0.0296	0	0.065549	0	0.032506	0.032679
ANGPTL5	0	0	0	0	0.04076	0	0	0	0	0	0	0
DYNAP	0.005438	0	0	0.032943	0	0.104922	0	0	0.128273	0.247791	0.08353	0
GBP4	0.143033	0.182791	0.169723	0.37542	0.316	0.421404	4.31792	3.59364	3.76233	11.1985	10.5509	10.7086
ANHX	0	0	0	0	0	0	0	0	0	0	0	0
ANK1	8.00894	10.1156	9.6056	7.13933	5.44831	6.44611	11.8364	10.8578	10.8946	6.60505	6.74084	6.30861
ANK2	0.304073	0.325193	0.302061	0.695254	0.669135	0.667484	0.208547	0.20945	0.201619	0.408582	0.380907	0.418727
ANK3	3.12305	3.24024	3.32718	4.29188	4.09322	3.85187	3.71615	3.58874	3.53421	3.97756	3.6215	3.80563
ANKAR	0.885531	0.73337	0.810739	1.12541	1.19336	1.16163	1.17265	0.908422	1.03532	1.4482	1.43897	1.33444
ANKDD1A	1.70221	2.8264	2.02088	2.63645	2.57167	2.42044	3.0033	2.36587	3.01232	2.80087	2.14987	2.71638
CD74	2.16951	2.83814	1.90133	3.34055	2.18759	3.5198	52.598	52.5692	56.3525	113.446	108.218	108.714
ANKEF1	0.768228	1.09294	0.990417	2.49881	2.71595	2.22294	1.62579	1.05291	1.51558	3.12904	3.09835	2.79773
LAX1	0	0	0.003137	0	0.027002	0.050136	0.025498	0.015343	0.031758	0	0.002772	0.013933
LGALS9B	0	0.113244	0.014097	0.151079	0.033001	0.156587	1.13008	1.0392	0.750017	1.53321	1.94876	2.16768
ANKH	6.95174	7.88577	7.69775	6.3238	5.3919	5.81868	4.37111	4.35494	3.94072	2.16461	2.35951	2.4525
ANKHD1	30.3849	32.8735	31.7165	32.4808	31.3256	31.3134	38.5599	38.232	36.9278	37.5934	35.2747	37.6129
ANKHD1-EIF4EBP3	29.6894	32.6402	31.3449	31.897	30.243	30.7681	38.0668	38.134	36.6344	37.1277	35.0913	37.5151
ANKIB1	33.2512	34.809	32.9968	39.5082	35.2261	35.0531	47.4159	47.5946	44.5131	56.8189	53.1804	56.4806
ANKK1	0	0	0	0	0	0	0	0	0	0	0	0
ZFR2	0	0	0.000784	0.005264	0.006386	0	0.004442	0	0.013079	0.001725	0	0.01193
ANKLE2	33.3128	34.2477	34.1361	36.1892	31.9755	31.9185	34.9663	30.9362	31.0785	31.4089	30.9495	32.0828
ANKMY1	2.2519	3.38644	2.86494	3.19984	2.40979	2.9805	3.32418	2.72874	2.98774	3.29543	3.0105	2.93003
ANKMY2	17.2812	16.3784	17.7627	24.463	22.2058	22.949	21.8374	20.7686	20.9282	29.9833	29.8586	25.005
ANKRA2	8.17191	8.70204	8.79225	10.8074	11.3973	10.9497	12.1295	9.87031	11.339	13.1072	12.2826	13.1354
ANKRD1	41.5576	39.4619	37.8318	131.383	137.284	127.186	35.47	32.1765	33.7487	88.664	83.5599	90.2302
ANKRD10	40.2276	40.5143	41.2392	88.6681	66.0917	60.8637	56.0075	51.5961	47.1741	87.0983	78.9912	136.279
ANKRD11	26.5806	30.659	24.8124	27.1979	28.2963	31.1086	38.2111	31.382	28.518	30.8892	29.1731	28.2054
ANKRD12	2.02855	1.94048	1.823	1.57972	1.70647	1.64596	2.1643	2.12248	1.93268	1.98778	1.90451	2.09573
ANKRD13A	41.0717	40.0911	40.3752	38.7223	36.883	36.1927	38.7375	35.2229	35.8651	42.0621	41.4106	41.5932
ANKRD13B	4.97437	6.10734	5.85862	5.06103	3.80726	4.64111	5.7498	5.12283	5.71037	5.42111	4.05961	5.17251
ANKRD13C	10.8795	10.7219	11.6714	11.5131	10.339	9.76008	10.9648	10.4456	10.5624	10.258	9.61151	10.2353
ANKRD13D	9.92345	11.6136	11.1979	12.8949	9.43456	12.5216	13.4801	13.1959	13.2974	12.3763	13.6556	13.1751
ANKRD16	5.83267	6.09121	5.45686	5.34676	4.73475	4.97209	5.74332	5.84994	5.464	4.82136	4.4867	4.61257
ANKRD17	13.7317	15.713	14.3295	19.8435	18.0633	19.6498	18.5971	18.8499	17.6299	23.1378	21.3438	23.7119
HLA-DRA	0.009035	0.012082	0	0.03284	0.018778	0.139459	0.152241	0.156485	0.161959	0.70479	0.488314	0.610839
ANKRD18B	1.72888	1.7162	1.18249	1.76875	1.88778	1.96305	2.04237	1.99783	1.64231	2.78717	2.63761	2.3755
ANKRD18DP	0	0	0	0.016023	0.010412	0	0	0	0	0	0	0
ANKRD19P	0	0	0	0	0.030157	0	0.006235	0.071611	0	0	0	0
C4orf19	0.001407	0	0	0.012531	0.007311	0.00905	0.030683	0	0	0.029312	0.04653	0.054323
ANKRD20A1	1.15831	0.982923	1.07239	1.19184	1.22128	1.27575	1.27668	0.936912	1.02964	1.13872	0.990934	1.00567
MIR5572	0.008475	0	0	0.010267	0	0.021802	0.100796	0.080059	0	0.033099	0.207915	0.009088
MIR1908	0	0	0.070091	0	0	0	0	1.47384	0	1.07696	0	0
ANKRD20A2	0.743436	0.712962	0.673901	0.83148	0.794787	0.859667	0.828658	0.6984	0.766497	0.70921	0.653543	0.744453
ANKRD20A3	0.679684	0.640899	0.609186	0.757145	0.716958	0.775613	0.752752	0.642253	0.702667	0.64898	0.583865	0.677914
ANKRD20A4	0.471403	0.451059	0.453507	0.573752	0.513704	0.609818	0.572008	0.527635	0.473929	0.459389	0.399691	0.490006
ANKRD20A5P	0.154445	0.114511	0.138769	0.058502	0.055979	0.061838	0.239958	0.176293	0.084316	0.101599	0.103233	0.091814
ANKRD20A8P	0.738835	0.525053	0.74368	0.609574	0.720747	0.654064	0.890374	0.755442	0.621299	0.82414	0.879623	0.628726
ANKRD20A9P	0.09731	0.095538	0.070712	0.089539	0.082216	0.081104	0.129064	0.083016	0.124485	0.11002	0.085835	0.088209
ANKRD22	0	0	0.017597	0.070634	0.015145	0.018746	0.014445	0	0	0	0	0
ANKRD23	1.82211	1.63911	2.02535	2.03593	1.81112	1.75365	2.57026	2.11174	2.0345	2.82753	2.86015	2.0354
GBP5	0.148562	0.138543	0.103812	0.114706	0.21324	0.110594	2.68453	2.54574	2.97323	10.2212	9.35592	9.92139
ANKRD26	12.734	12.8249	11.6955	13.7105	12.5976	12.5044	17.1605	15.4145	14.0659	13.8722	12.6907	13.1323
ANKRD26P1	0	0	0	0	0	0	0	0	0.011587	0	0	0
ANKRD26P3	0	0	0	0	0	0	0	0	0	0	0	0
ANKRD27	10.9146	11.1246	10.5962	14.2846	12.1461	12.1325	11.4613	11.0306	10.0793	13.9681	13.3269	13.4671
ANKRD28	21.1398	23.0803	22.7453	20.7831	18.0193	19.0909	18.7537	18.3951	17.5559	15.6193	15.8685	16.1339
ANKRD29	0.332674	0.23789	0.384133	0.362446	0.271736	0.260376	0.256789	0.256173	0.253314	0.193382	0.126019	0.131137
ANKRD30A	0	0	0	0	0	0	0	0	0	0	0	0
GPR45	0.033655	0	0	0.335972	0.104911	0.283959	0.100066	0.397396	0.16452	0.644919	0.243383	0.086613
ANKRD30BL	0.041728	0.017902	0.000324	0.060612	0.009275	0.031843	0.04222	4e-05	0.039031	0.086104	0.022945	0.027088
OAS3	11.2912	12.0184	11.8054	13.3461	11.048	11.7846	223.05	228.546	219.884	214.812	217.82	213.526
ANKRD30BP3	0	0	0	0	0	0	0	0	0	0	0	0
ANKRD31	0	0	0	0	0.029982	0	0	0	0	0	0	0
CACNA1I	0.005804	0.014589	0	0.014063	0.044626	0.052253	0.164049	0.160909	0.063694	0.685876	0.66906	0.436014
ANKRD33B	2.22499	2.48324	2.19013	1.90165	1.76337	1.51546	3.46435	3.53088	3.15299	2.73688	2.80529	3.02427
ANKRD34A	2.81563	3.95863	4.21707	5.56015	4.97179	6.02311	3.33924	2.97078	3.07787	4.88339	4.47954	3.87298
ANKRD34B	0.014753	0	0	0	0	0	0	0	0	0	0	0
ANKRD34C	5.8e-05	5.7e-05	4e-06	2.4e-05	3.5e-05	1.2e-05	9e-05	4.4e-05	3.8e-05	1.2e-05	4e-05	0
ANKRD34C-AS1	0	0	0	0	0	0	0	0	0	0	0	0
ANKRD35	0	0	0	0.041828	0.017938	0	0	0	0	0	0.018413	0.093666
ANKRD36	7.52962	7.40997	6.51415	6.30283	6.96579	6.84821	9.83108	8.0312	6.99788	7.39411	7.04312	7.10403
ANKRD36B	4.39569	4.38898	4.25456	4.24913	4.8549	4.36978	5.3669	4.73541	4.34595	4.62615	4.24653	4.3828
ANKRD36BP1	0	0	0	6.99537	5.98477	0	3.91797	0	0	3.70201	0	2.7176
AIM2	0.03912	0.100433	0.062344	0.223704	0.276417	0.242524	1.59819	0.974676	1.18089	3.6403	3.84555	3.46922
ANKRD36C	6.38958	5.77642	5.28394	5.07435	6.25163	5.13187	7.31114	6.60427	5.66077	6.19157	5.1809	5.1844
SNORA24	0.292484	3.22356	1.04868	1.0738	0.589424	0.934788	1.38794	82.2776	0.812395	1.6846	1.11555	1.91986
ANKRD39	10.1678	11.0872	12.1175	15.3716	10.8207	12.0834	10.4619	10.9941	11.1164	11.9003	12.1597	11.1986
ANKRD40	29.1499	36.4147	32.8121	28.1491	24.5597	28.6189	33.901	32.9122	31.4998	26.5886	24.5237	25.6913
ANKRD42	3.29455	3.96872	3.93548	4.79748	4.68931	4.40572	3.67476	3.43035	3.82375	4.15161	3.45102	3.91132
ANKRD44	2.56323	2.48105	2.58277	1.75764	1.50375	1.7752	1.96444	1.72243	1.90371	1.0812	1.39804	1.11648
ANKRD44-IT1	0.054307	0	0.131132	0	0.11286	0.001396	0	0	0	0	0.057926	0
ANKRD45	0.211698	0.290626	0.236171	0.938488	0.453953	0.644094	0.277026	0.436302	0.371879	2.77236	1.59826	2.3624
ANKRD46	2.29969	2.41102	2.62864	1.14653	1.03364	1.04385	2.88988	2.80834	2.86509	1.42693	1.35397	1.01193
ANKRD49	5.98762	6.15712	5.27095	6.57336	6.12864	5.30719	7.00331	7.24371	7.82713	8.12178	9.17431	8.95985
ANKRD50	26.8139	28.5001	26.4118	22.9245	21.6686	20.3673	27.0537	25.412	24.3777	20.9317	18.5838	19.7251
ANKRD52	33.9259	41.2255	38.1044	50.8374	42.7718	50.9884	38.713	41.0338	37.1149	42.4045	40.9846	41.5178
ANKRD53	0.082152	0.004394	0.066123	0.066353	0	0	0.005428	0	0.032129	0.034224	0	0.029365
ANKRD54	9.40864	9.75597	9.77661	8.33619	6.73515	6.75472	9.01089	8.55529	8.3618	5.81375	6.94789	6.93769
ANKRD55	0.023222	0	0	0	0	0.059735	0	0	0	0	0.013375	0.024901
ANKRD6	1.95622	1.96098	1.94899	2.32029	2.34695	2.48357	2.14087	1.86534	2.24067	2.1908	1.96213	2.40813
ANKRD60	0.242644	0.227844	0.185153	0.515273	0.263463	0.262557	0.135105	0.201206	0.166596	0.33274	0.199926	0.200992
ANKRD61	0.408784	0.490959	0.147766	0.197706	0.21196	0.472257	0.202171	0.548213	0.333057	0.477995	0.304609	0.247612
MIR3192	0.180947	0	0	0	0.062674	0	0.313843	1.13955	1.84284	0.078521	0	0.485088
ANKRD62P1-PARP4P3	0.0843	0.121974	0.079752	0.227892	0.058834	0.182871	0.087916	0.154515	0.088572	0.259292	0.066271	0.116708
ANKRD63	0	0	0	0	0	0	0	0	0	0	0	0
ANKRD65	0.052968	0.106241	0.063951	0	0.054489	0.032702	0.052498	0.031273	0	0.068956	0	0.0284
ANKRD66	0	0	0	0	0	0	0	0	0	0	0	0
ANKRD7	1.10289	1.1807	0.862573	1.32686	1.20825	1.62324	0.968434	0.697127	0.794715	0.996917	1.04041	0.418384
ANKRD9	2.25217	3.15565	2.3967	2.22335	1.52331	2.29059	3.25199	2.89802	2.49762	1.82666	2.1791	2.41508
ANKS1A	2.69729	2.79068	3.15987	3.92612	3.01533	3.79518	3.80288	3.64719	3.57639	4.03788	3.87117	3.85574
ANKS1B	0.009042	0.005645	0.006832	0.011303	0.005292	0.004523	0.005051	0.01287	0.013195	0.017517	0.011142	0.017773
ANKS3	2.36383	2.81273	2.89477	3.30591	2.29161	3.25176	3.33459	2.89849	3.20701	3.01435	2.62663	2.47874
ANKS4B	0	0	0	0	0	0	0	0	0	0	0	0
ANKS6	8.29368	10.0891	9.40934	9.56882	7.77426	8.33127	8.02003	8.51244	7.86798	7.37146	7.51372	7.64175
ANKUB1	0	0	0.028342	0	0	0.030193	0	0	0	0	0	0
ANKZF1	11.3888	11.2044	10.6861	15.1881	15.2921	15.8767	15.1292	15.755	14.0881	17.474	17.7545	16.1976
ANLN	153.503	144.295	142.615	72.4871	70.3844	73.6933	163.062	151.003	155.904	81.2564	81.4305	91.6645
ANO1	0.869589	0.828158	0.66189	1.04212	1.01057	0.882244	1.13949	1.25539	1.04985	1.42295	1.12344	1.49477
ANO1-AS2	0	0	0	0	0	0	0	0	0	0	0	0
ANO10	0.331896	0.328495	0.370382	0.347336	0.345129	0.316933	0.271067	0.250303	0.274663	0.224681	0.213615	0.220332
SNORA45B	0.19499	0	0	1.91136	1.14201	2.31417	0.983854	0.272109	2.26388	1.48845	0.907569	0.817368
ANO3	0.819169	0.719506	0.601485	1.01164	1.03575	0.979151	1.05111	0.968671	0.962165	1.49421	1.07113	1.60666
ANO4	0.020592	0.009179	0.058008	0.066526	0.113259	0.085103	0.006803	0	0	0.078633	0.029284	0.01472
NEUROD1	0	0	0.003549	0	0.027529	0	0.041092	0.022836	0	0	0.003136	0.028618
ANO6	22.4274	21.4359	22.0701	19.0101	17.9658	17.2334	15.3581	14.0184	13.7775	10.9008	10.5477	11.1375
ANO7	0.205173	0.358113	0.500466	0.226434	0.16844	0.302168	0.265957	0.239187	0.281691	0.333026	0.26952	0.221133
ANO8	3.36438	4.90959	4.31144	5.78764	3.51743	5.43077	4.60902	4.8045	4.04848	4.85858	4.56874	3.62753
ANO9	0	0	0	0.024464	0	0.047269	0	0	0.071073	0.052575	0	0.021653
ANOS1	0.711467	0.876338	0.73665	0.66747	0.585276	0.549907	0.508856	0.366964	0.40048	0.131427	0.139066	0.13547
ANP32A	45.1827	46.6935	41.2069	47.9534	47.0153	50.7563	43.3399	44.0768	45.7353	46.9952	46.6346	47.1499
ANP32A-IT1	0.126688	0.118296	0.182436	0.256812	0.147086	0.273096	0.126263	0.104048	0.159587	0.218828	0.24535	0.132817
ANP32AP1	8.13225	8.50943	6.69595	6.3853	10.6509	7.35865	7.91341	6.15409	8.16396	6.68888	7.65423	5.85977
ANP32B	160.521	169.198	141.517	141.335	144.879	164.299	176.119	172.167	172.474	173.283	166.266	170.566
ANP32C	10.7931	12.0018	7.04352	7.68051	11.3543	13.0327	10.1511	9.2921	9.39346	12.4874	9.80574	11.9726
ANP32D	0.439802	0.196026	0.794713	1.15447	0.380832	0.565675	0.507089	0.346216	0.179165	0.286274	0.234556	0.157205
ANP32E	70.3002	69.9781	61.4262	53.8301	55.5865	64.098	91.3632	81.6061	84.2763	66.4621	67.19	68.804
ANPEP	2.38227	2.76775	2.63694	1.39512	1.38067	1.66563	3.39805	3.64014	3.36785	1.72645	1.92588	1.90238
ANTXR1	34.4572	44.4487	35.3353	32.2693	20.942	25.2007	24.5218	24.6211	23.9468	16.0929	15.2014	15.5121
ANTXR2	16.688	16.4951	15.7582	10.8955	9.99222	10.0017	15.5788	14.2136	14.2419	8.56042	8.5207	9.54097
ANTXRL	0	0	0	0.02955	0	0.031371	0	0	0	0.033075	0	0.019071
ANTXRLP1	0	0	0	0	0	0	0	0	0	0	0	0
ANXA1	426.239	410.166	402.041	635.798	549.29	561.868	494.203	460.506	471.667	655.111	643.625	616.261
ANXA10	0.863384	1.02786	0.587075	0.767014	0.998031	0.999028	1.4975	1.01381	0.947296	1.21695	1.2085	0.762351
ANXA11	58.126	64.536	63.8937	71.3398	58.1944	70.335	60.5069	57.0896	59.5363	58.0066	58.2065	84.2178
ANXA13	0	0	0	0	0	0	0	0	0	0	0	0
ANXA2	1096.95	1132.17	1220.23	1436.5	1146.88	1272.73	985.098	1036.71	1101.93	1289.25	1236.78	1236.02
ANXA2P1	36.4301	32.2585	33.5377	56.8293	32.4722	39.3872	34.1418	34.2789	28.5176	39.4523	41.353	40.0436
ANXA2P2	215.014	247.529	235.394	297.783	206.066	259.685	208.319	211.11	205.535	267.686	251.249	232.693
ANXA2P3	14.5337	17.1904	10.2548	20.8837	14.783	10.5484	15.5326	12.9388	13.8305	16.6188	17.9785	15.4962
ANXA2R	4.54526	4.84152	5.41015	3.94361	2.99808	3.69408	5.40838	4.77689	7.20975	3.37407	3.75938	3.48736
ANXA3	38.0464	36.1312	38.8019	52.3922	47.8631	46.4841	38.0077	40.2187	41.2812	46.7854	43.3681	43.4386
ANXA4	118.642	119.301	127.381	135.32	117.451	116.482	120.205	116.778	125.171	97.8618	98.7863	100.013
ANXA5	459.165	437.018	443.864	547.112	532.341	518.496	357.716	327.052	354.991	418.31	404.412	435.46
ANXA6	198.783	216.168	218.807	219.692	202.173	209.648	182.451	179.599	184.485	184.136	194.511	190.142
ANXA7	102.6	102.111	107.384	124.84	114.12	110.371	107.185	95.3471	94.8582	101.706	97.9193	103.679
ANXA8	6.04309	6.17799	6.84317	7.03964	6.11998	6.22471	4.54248	4.60355	5.06295	5.5682	5.78761	5.79702
ANXA8L1	5.85793	5.36052	5.31998	5.06809	4.90332	5.92899	3.31369	3.13016	3.61959	4.30406	4.54585	4.43929
ANXA9	1.88739	2.21303	2.65837	5.59586	4.15652	4.68483	2.51665	2.37597	1.97833	4.3937	3.43562	3.55497
C19orf38	0.05331	0	0	0.064586	0.097493	0.2057	0.317013	0.299634	0.325753	1.56011	1.57849	1.25764
AOAH-IT1	0	0	0	0	0	0	0	0	0	0	0.077808	0.108644
AOC1	0	0.031137	0.056229	0.056425	0	0.029951	0	0	0	0	0.023845	0
AOC2	0.325397	0.362972	0.236348	0.229791	0.248166	0.279764	0.396664	0.282525	0.318992	0.226531	0.208806	0.116622
AOC3	0.005542	0.128636	0.062357	0.046997	0.040193	0.106914	0.065469	0.041355	0.040635	0.057715	0.070931	0.017352
AOC4P	0	0	0	0.016965	0.028808	0.025214	0	0.016534	0.034226	0.036458	0	0
AOX1	0.766597	0.693332	0.898262	2.54502	2.30143	2.53569	0.560566	0.594764	0.50569	2.31034	2.50728	2.02067
AOX2P	0	0.020795	0	0	0.01616	0	0.015413	0	0	0	0	0.016676
AP1AR	7.11693	6.60316	6.23418	11.458	11.2427	10.2971	7.84445	6.01192	6.73859	10.4955	11.1393	10.1813
AP1B1	14.9667	18.5723	18.6106	23.429	17.844	21.038	16.9935	16.8235	16.734	19.3185	19.5503	18.6005
AP1B1P1	0	0	0	0	0	0	0	0	0	0	0	0.075275
AP1G1	31.9923	33.1699	32.9721	40.639	35.7414	37.7442	36.1837	34.2536	32.0896	34.0937	33.8991	33.1651
BATF2	0.913902	0.596105	1.11415	1.76495	1.09942	1.55709	14.0742	16.1295	15.2081	23.0211	23.2331	23.3426
AP1M1	31.4064	33.1484	33.7654	35.3958	25.9748	30.4935	35.5149	35.1774	32.512	35.9233	36.2871	31.8482
AP1M2	5.12539	5.11705	6.07717	9.59055	7.28692	6.5753	3.72342	4.3565	4.14227	7.11717	6.73854	6.00846
AP1S1	63.9263	69.4135	74.1565	95.6867	73.9262	83.2276	58.8191	59.7158	68.1878	80.2088	72.8071	76.61
AP1S2	22.1058	19.6289	19.6907	16.1717	17.2794	16.6885	15.1508	13.241	14.0256	11.0262	12.0455	11.7658
AP1S3	2.37282	2.82407	2.60867	4.82689	4.35697	3.7143	2.832	2.60722	2.09424	3.16881	2.73312	3.37809
AP2A1	33.9516	42.6409	43.5397	41.4626	32.4776	38.1636	41.5081	38.5877	38.0435	36.0749	34.2691	33.8958
AP2A2	5.95679	7.1087	6.62642	7.85773	6.1383	6.97883	6.98753	6.93059	6.52119	7.06638	6.72668	6.92272
AP2B1	111.208	121.733	117.475	166.614	146.295	153.833	101.727	101.992	94.5474	98.365	100.439	102.098
AP2M1	312.403	328.545	323.173	362.606	295.236	327.723	281.281	271.636	284.843	268.574	274.079	278.909
AP2S1	48.0131	52.6617	35.5125	63.2148	29.0891	38.3158	35.534	47.0299	51.9967	36.9215	50.3706	52.0599
AP3B1	45.0213	45.221	45.0262	43.2846	40.9189	41.2578	45.413	44.8135	44.9599	40.9413	40.0006	40.2358
FCGRT	0.027631	0	0	0	0.114848	0.14216	0.136929	0.293649	0.033769	0.179858	0.234605	0.088891
AP3D1	60.5813	72.6018	66.0964	59.6482	51.4163	60.176	66.2671	67.0109	67.2328	58.1703	57.4242	55.1708
AP3M1	32.8244	30.9468	32.6719	35.089	31.334	32.094	34.5077	30.105	32.1447	29.653	27.7802	29.579
AP3M2	15.0095	14.2693	15.4356	16.8146	15.5353	15.1287	17.3341	16.3446	17.2335	16.9567	15.642	17.3009
AP3S1	84.0393	77.4011	78.1134	88.6868	87.04	84.873	84.7384	69.8326	77.6265	84.7149	80.126	82.8282
AP3S2	11.687	13.037	12.7689	14.6882	13.6398	13.3494	11.5487	11.1969	10.9175	12.6195	10.8956	12.3623
AP4B1	4.05259	3.92214	4.23726	4.36115	3.46823	4.032	4.20478	4.62811	4.04404	3.72516	4.49709	4.32604
GNAI1	0.739206	0.705687	0.715912	17.2784	0.89509	0.933912	12.8945	10.5268	12.8293	1.00718	15.165	0.947884
AP4E1	8.88252	9.11965	8.67564	9.9293	9.1987	8.9854	7.28462	6.93695	6.25758	7.40362	7.03991	6.69178
AP4M1	6.30387	7.79836	8.26603	6.90914	5.04162	5.76567	6.9526	6.94388	6.46823	4.39864	4.68597	3.62054
AP4S1	0.067593	0.070477	0.053347	0.105155	0.07544	0.074969	0.079365	0.079771	0.075765	0.099155	0.082579	0.089341
AP5B1	6.3853	7.21812	7.14658	7.49091	6.30111	6.52672	9.81293	8.51063	9.34915	8.87045	8.98654	8.27799
AP5M1	8.15192	7.9116	8.79857	9.76085	9.32514	9.21458	9.56039	8.75057	8.3594	9.03937	8.54873	8.67841
AP5S1	6.27337	7.57885	7.27368	8.50466	5.30972	6.94651	6.97265	7.00407	6.23701	7.88385	5.89024	5.73363
AP5Z1	2.29768	2.57141	2.91741	4.50083	3.66348	5.14896	2.82174	2.45975	2.68216	4.37162	4.79061	4.43336
APAF1	4.8245	4.78682	4.43839	5.1112	4.80403	4.55525	6.02007	5.28635	5.09579	5.16706	4.68739	5.43473
APBA1	0.167883	0.108076	0.114902	0.16209	0.134257	0.152271	0.086168	0.077671	0.118321	0.042243	0.042323	0.070094
APBA2	3.23709	3.66297	3.92041	5.38962	4.7987	4.77814	4.49181	4.11154	4.28699	4.45395	4.50672	4.36421
APBA3	3.23573	4.08994	4.62766	4.64438	3.69043	2.93209	4.79553	3.98916	4.56468	4.96394	4.75755	3.70287
APBB1	15.5564	18.9351	19.0873	20.0413	15.4153	18.6252	18.344	16.7976	18.2427	17.1535	16.2129	16.4409
APBB1IP	0	0	0	0	0	0	0.02182	0	0	0	0	0
APBB2	9.96303	10.9814	10.6902	14.3846	12.1318	12.74	12.5092	11.9147	11.6629	15.321	14.6197	14.5819
APBB3	1.747	1.77195	2.30409	4.21417	3.11291	3.19437	2.14794	2.65626	2.39873	4.00646	4.60489	3.62729
APC	4.84215	4.85671	4.70357	5.61574	5.52538	5.48053	4.10514	3.68148	3.63325	4.11285	3.84303	3.99567
APC2	0.27783	0.523677	0.372583	0.444827	0.292972	0.341457	0.563985	0.577525	0.472202	0.427355	0.272311	0.31657
USP30-AS1	0.05936	0.079373	0.071668	0.359581	0.616807	0.364947	1.10722	1.03177	1.30436	8.64878	6.47972	7.69951
CD40	0.063517	0	0.08282	0.192379	0.062699	0.079243	0.762346	0.740258	0.870176	1.84393	1.64563	1.70685
CFH	0.609067	0.415367	0.517148	1.20926	1.19489	1.21109	9.23315	7.51112	8.15194	25.7063	14.1155	13.4136
APCS	0	0	0	0	0	0	0	0	0	0	0	0
APEH	35.2499	37.4182	39.0738	41.0099	34.9423	38.7841	31.1606	29.1716	33.8601	33.464	30.0992	32.9932
APELA	0	0	0	0	0	0	0.021944	0	0	0	0.047233	0
APEX1	57.8543	59.0627	60.8698	68.0154	61.5243	65.0478	62.4115	54.8302	65.1102	75.4485	73.7868	78.2121
APEX2	12.4958	15.0821	15.7096	18.2029	12.1056	13.7013	15.4201	17.0228	15.2126	14.9977	17.0457	15.4322
APH1A	65.9194	71.0598	73.8537	91.8003	66.5586	73.8539	67.8865	71.0244	73.6282	66.1451	65.3718	64.4184
APH1B	4.97881	5.05042	4.97805	6.55432	5.87729	5.4514	5.35817	4.77485	5.10232	5.12398	4.87732	4.94461
API5	65.4168	66.0717	65.7198	60.2657	64.0942	58.0692	68.998	62.0943	64.1452	63.3387	64.5373	64.1458
APIP	23.4379	21.8648	21.0041	24.683	20.2498	23.6713	22.6272	20.9759	18.9702	23.1748	22.9662	23.4606
APITD1	2.99797	2.84772	2.75224	2.21087	2.56369	2.52477	2.5071	2.65006	2.73853	2.35231	2.66818	2.58885
APITD1-CORT	2.20733	2.07364	1.99967	1.75597	1.82062	1.94423	1.92503	1.87958	1.85015	1.78874	1.70405	1.85145
APLF	1.76982	1.54163	1.48667	2.19389	1.60174	1.71842	2.1018	1.89463	1.70507	2.21055	1.83339	2.42284
APLN	0.180068	0.19262	0.346975	0.15271	0.130976	0.115338	0.338731	0.212627	0.351665	0.046883	0.153654	0.250634
APLNR	0.089866	0.159818	0.216637	0.036292	0.015564	0.077059	0.117866	0.106115	0.054915	0.019499	0.031952	0.064245
APLP1	14.4898	18.1037	16.6741	20.0426	12.9994	18.1205	19.0382	18.117	20.7102	17.7934	19.396	16.9775
APLP2	6.21963	6.4587	6.35966	6.21395	5.70411	6.04236	6.5532	6.26405	6.47989	5.48009	5.29049	5.62611
APMAP	92.1861	91.8191	100.817	83.7566	75.4501	75.8626	82.6618	75.7188	90.7549	56.3423	56.1497	57.3193
GBP1P1	0.09409	0.094359	0.220951	0.141351	0.291353	0.120414	1.92663	2.51593	2.06178	4.18303	5.24352	5.10485
APOA1-AS	0	0	0	0	0	0	0	0	0	0	0	0
APOA1BP	71.2244	77.6913	73.9346	86.2968	67.0256	75.8095	59.5129	54.5263	64.8758	57.1832	54.0965	54.3295
APOA2	0	0	0	0	0	0	0	0	0	0	0	0
APOA4	0	0	0	0	0	0	0	0	0	0	0	0
APOA5	0	0	0	0	0	0	0	0	0	0	0	0
APOB	0	0	0	0	0	0	0	0	0	0	0	0
APOBEC1	0	0	0	0	0	0	0	0	0	0	0	0
APOBEC2	0	0	0	0	0	0	0	0	0	0	0	0
GRIP2	0.015038	0.050269	0.019245	0.00911	0.003125	0	0.419406	0.526494	0.395499	0.403478	0.275087	0.351539
APOBEC3A_B	3.90804	4.6564	3.76316	1.75642	1.97572	2.19792	6.0417	5.79277	5.82788	3.31065	3.73273	3.72904
APOBEC3B	14.7615	16.8421	15.5158	8.02992	7.05433	9.12636	21.8201	23.2272	22.4514	11.1239	12.9509	15.8292
TNFRSF14	0.016582	0	0	0.014465	0	0.021328	0.059822	0.132754	0.068903	0.209179	0.211892	0.202709
APOBEC3C	46.9051	50.1537	53.5056	54.7222	49.158	49.583	57.1363	50.826	52.3864	52.5768	55.8119	58.5056
SECTM1	0.63447	0.918451	0.675719	1.13422	0.439871	0.717897	12.4047	10.8311	11.8779	23.4724	20.022	21.1153
HLA-DPA1	0.013046	0	0.038589	0.054054	0.040668	0.033392	0.293895	0.290533	0.227516	0.742347	0.611989	0.681426
MIR4755	0.032252	0	0	0.507967	0	0	0.495466	0	0	0	0.533224	0.518775
ISG20	1.37161	1.74199	1.54206	2.7866	2.48567	2.08808	23.8302	23.2981	24.3401	35.876	34.6629	33.7187
APOBEC4	0	0	0	0	0	0	0	0	0	0	0	0
APOBR	0.061239	0.020472	0	0.037096	0.063633	0.078765	0.030347	0.018078	0.056131	0.279026	0.163299	0.180586
APOC1	0	0	0	0	0	0	0	0	0.080029	0.32788	0	0
APOC1P1	0	0	0	0	0	0	0.039217	0	0.036268	0	0	0
APOC2	0	0	0	0	0	0	0	0	0	0	0	0
APOC3	0	0	0	0	0	0	0	0	0	0	0	0
APOC4	0	0	0	0	0	0	0	0	0	0	0	0
APOC4-APOC2	0	0	0	0	0	0	0	0	0	0	0	0
APOD	0.102751	0.137392	0.062027	0.21038	0.266919	0.504842	0.203674	0.060665	0.18836	0.712959	0.192892	1.01588
APOE	0.044514	0.165338	0.111965	0.265156	0.279455	0.07952	0.153189	0.098555	0.188895	0.068413	0.402267	0.083535
APOF	0	0	0	0	0	0	0	0	0	0	0	0
APOH	0	0	0	0	0	0	0	0	0	0	0	0
PDZD2	0.069814	0.073344	0.074774	0.071773	0.082907	0.038483	1.42466	1.03315	0.872452	1.52503	1.2526	1.17127
RFPL4AL1	0.033596	0	0	0.081404	0.104729	0.34569	0.266378	0.198353	0.041058	0.174946	0.178457	0.144104
IFI44	16.1871	12.5731	14.7361	17.4563	20.0837	17.0216	222.53	205.173	217.866	248.987	214.659	234.471
APOL4	0.285427	0.180832	0.437938	0.436371	0.349761	0.589136	0.378871	0.324197	0.248125	0.309648	0.180495	0.266356
APOL5	0	0	0	0	0	0	0	0	0	0	0	0
MIR6746	0	0	0.044502	0.781489	0.593662	2.70231	0	0.609339	0.045047	0.479849	1.61196	1.5415
APOLD1	1.8215	1.54867	1.5246	2.71389	2.01099	2.08366	1.60675	1.60008	1.40136	1.57385	1.40375	1.71286
APOM	0.114063	0.096676	0.113353	0.107711	0.102388	0.188928	0.121009	0.159993	0.124547	0.124761	0.081873	0.148522
APOO	26.189	24.4081	24.8328	23.8213	21.2544	24.3459	24.0697	18.5348	23.2505	21.1172	19.7275	21.3373
APOOL	4.57859	4.72635	4.32704	7.66237	6.15526	6.71326	4.2513	3.95567	3.59057	4.28347	4.86196	5.61865
APOOP5	2.58508	2.01538	1.8713	2.32751	1.68401	1.79177	1.68435	1.27187	2.00089	1.81354	1.24199	1.24032
APOPT1	2.37577	2.40252	2.36221	2.66651	2.6894	2.31939	1.90033	1.45734	1.60556	1.99961	1.98675	1.72143
APP	332.919	345.263	335.579	329.416	312.477	328.106	375.442	313.323	370.108	351.329	352.715	352.315
APPBP2	15.3423	14.7713	14.6626	19.9674	19.5052	17.5931	19.0046	17.6684	17.955	20.8634	20.2042	20.8275
APPL1	16.4416	16.2579	15.246	12.0791	11.8736	11.8337	14.1774	13.5051	13.5019	11.0174	10.1161	11.7703
APPL2	19.9338	20.2499	18.8243	19.9091	18.3147	17.221	15.5522	15.7309	15.29	13.9605	11.1815	12.5921
APRT	56.8956	74.2018	85.4964	108.447	74.3604	95.2246	51.0654	56.6873	55.7712	72.1206	77.0911	74.8733
APTR	5.54241	3.91035	4.3945	5.1161	4.9363	4.83877	3.97529	3.80044	3.90041	5.0076	3.6396	4.40932
APTX	12.9087	12.2307	11.1826	15.7144	14.8535	13.563	11.4185	11.5132	10.1138	17.0759	14.2566	15.186
AQP1	25.918	29.097	27.4559	22.1003	18.8492	21.859	17.2703	12.8211	17.4663	10.2118	10.2362	10.019
LOC102724589	0.016876	0	0	0	0	0	0.167261	0.079711	0	0	0	0.314884
AQP11	0.477265	0.785276	0.81322	0.776842	0.952628	1.30888	0.847167	1.17616	1.04463	1.16612	1.14527	1.46076
AQP12A	0	0	0	0	0	0	0	0	0	0	0	0
AQP12B	0	0	0	0	0	0	0	0	0	0	0	0
SP100	11.7083	10.7351	10.1641	14.7168	14.032	13.8251	173.414	143.771	157.995	180.913	168.245	179.506
AQP3	0.372339	0.165957	0.262231	0.260885	0.322415	0.079817	0.184515	0.036639	0.037921	0	0.430249	0.292798
AQP4	0	0	0	0	0	0	0	0	0	0	0	0
AQP4-AS1	0	0	0	0	0	0	0.004811	0	0	0	0	0
AQP5	0.095431	0.042534	0.102928	0.044706	0.033054	0.122744	0.063056	0.037562	0.066867	0.082824	0.236833	0.068223
AQP6	0	0	0	0	0.068188	0	0.086719	0.090402	0.080198	0	0.023331	0.023456
AQP7	0	0	0	0	0	0	0	0	0	0	0.009861	0
AQP7P1	0	0	0.007347	0	0	0	0	0	0	0	0.003895	0
AQP7P3	0	0	0	0	0	0	0	0	0	0	0	0
AQP8	0.044383	0	0	0	0	0	0	0	0	0	0	0
AQP9	0	0	0	0	0	0	0	0	0	0	0	0
AQR	21.2194	20.5911	18.9167	24.6653	22.6357	21.7919	17.8873	16.0698	18.0599	18.5656	18.9271	20.8393
AR	0.142666	0.178848	0.147447	0.133093	0.110846	0.141788	0.101103	0.108091	0.125979	0.067305	0.050904	0.061572
ARAF	16.2027	18.7325	20.1415	20.1723	15.0833	17.0119	21.1005	18.8717	19.2948	15.9761	17.7266	17.467
ARAP1	7.03668	9.65309	8.7679	9.3634	7.31728	9.069	10.7168	10.0442	10.3348	10.3571	10.1251	10.0959
ARAP2	2.28083	2.52217	2.30208	2.97634	3.09518	3.26244	3.54512	3.45305	3.22558	5.01974	4.85625	4.68107
ARAP3	5.25948	6.28533	6.1523	5.14766	4.0624	4.61382	6.09363	6.93011	6.43289	4.9735	4.80366	4.90594
MIR155	0.017863	0	0.043132	0	0.352662	0	0.336376	0.063278	0.480272	0.883661	1.35277	0
ARCN1	51.288	48.91	50.7434	61.0158	56.5249	57.0777	56.9066	52.7145	54.076	61.3907	57.3473	61.8284
AREG	0	0	0	0	0	0	0	0	0.051154	0.059229	0	0.048788
AREL1	10.2601	11.2951	10.1172	13.4395	10.5751	10.7894	10.6825	10.0715	10.4072	9.35925	9.85736	9.54409
GBP7	0	0.014867	0	0	0	0	0.056975	0.037711	0.115647	0.169385	0.184204	0.086252
ARF3	54.1182	60.7811	59.0512	80.3795	66.3263	73.34	64.8983	59.6626	59.4962	74.1507	72.1619	76.0342
ARF4	131.741	130.694	134.283	230.159	189.072	197.364	142.871	135.423	137.787	194.27	186.559	192.755
ARF5	70.8924	77.8486	77.8798	91.5239	73.5763	82.5025	62.5031	61.3154	69.4771	65.3404	64.3747	65.1157
ARF6	43.3259	44.3481	41.9728	34.9824	32.7759	33.8321	48.8112	42.3734	44.9638	34.4288	32.4706	34.9487
ARFGAP1	14.5526	17.5383	16.7359	24.941	20.2785	24.0289	19.6652	18.3878	18.821	25.4773	25.0062	24.8571
ARFGAP2	26.5261	31.1352	30.7095	31.843	25.0505	28.8017	30.8637	33.2891	33.6983	31.7021	31.6256	31.768
ARFGAP3	17.1325	16.048	17.0058	22.3944	20.123	19.4804	19.3297	18.3001	18.2224	22.0604	21.0131	21.8938
ARFGEF1	11.1328	11.7152	11.1734	11.3494	11.5159	11.7311	11.5993	11.4723	9.99416	10.6629	10.5677	11.0399
ARFGEF2	10.7317	11.8741	11.7658	16.1885	14.6875	15.2075	13.1827	12.7898	11.6636	14.7256	14.352	15.2541
ARFGEF3	1.74513	2.07685	1.90632	3.20704	2.68259	2.9113	1.70363	1.72763	1.54103	2.54274	1.97831	2.66899
ARFIP1	19.8934	15.9713	16.7423	14.9691	13.8181	12.5837	20.3438	17.4641	19.2116	15.8996	16.0366	14.201
ARFIP2	15.961	18.4706	17.8983	29.683	25.1791	25.6701	18.6507	17.1683	19.8117	28.0452	27.1441	24.6383
ARFRP1	18.5902	19.4411	18.3111	19.0278	15.9485	17.1049	18.5199	16.4922	17.2204	18.9241	17.8592	18.8132
ARG1	0	0	0	0	0	0	0	0	0	0	0	0
ARG2	2.55085	1.97437	2.56786	2.24003	2.07233	2.28457	1.70986	1.11204	1.48277	1.18174	1.1634	0.906127
ARGFX	0	0	0	0	0	0	0.00568	0	0.014008	0	0	0
ARGFXP2	0	0	0	0	0	0	0	0	0	0	0	0
ARGLU1	32.469	37.6445	34.894	44.9277	47.0884	47.8803	44.9124	38.9858	39.2453	60.9333	56.6732	54.2052
ARHGAP1	23.9914	31.9951	30.0374	37.9085	24.9002	32.1294	27.8277	28.9564	26.2677	23.6752	23.6674	24.4281
ARHGAP10	5.8183	5.68073	5.15771	5.94018	5.58627	5.77562	5.42317	4.52668	5.1805	4.7161	5.3149	5.70584
ARHGAP11A	10.4104	10.0547	8.87394	4.41571	4.11518	4.55154	8.18922	7.66128	7.04503	3.30192	3.33236	3.65322
ARHGAP11B	9.79522	11.0928	9.5177	3.8694	4.67554	5.41626	9.96107	9.26985	8.25926	4.99235	4.79064	5.46504
ARHGAP12	22.1486	21.8558	21.0645	28.8164	26.3137	25.0947	28.4	25.8581	25.8708	31.5475	33.0756	31.2462
ARHGAP15	0	0	0	0	0	0	0.030093	0	0.1565	0.320522	0.627324	0.212346
ARHGAP17	22.5889	23.5414	22.9032	31.2532	24.3059	28.662	27.4342	27.3718	28.0141	34.3102	32.0221	31.8021
ARHGAP18	120.291	116.161	116.227	57.2609	56.2833	55.4246	133.016	120.485	127.103	48.59	47.7415	47.5201
ARHGAP19	14.3097	12.7965	11.8568	10.0394	9.29929	10.0436	10.1012	10.4985	10.272	6.00591	6.56792	6.60094
ARHGAP19-SLIT1	12.5119	11.9332	11.2694	9.50389	7.97873	9.48796	9.30456	9.79603	10.2587	6.14156	5.7941	5.6775
ARHGAP20	0	0	0	0	0	0	0	0	0	0	0	0
ARHGAP21	31.0202	33.9458	30.8093	26.3685	25.5846	25.6428	42.5298	39.6692	38.9717	33.2401	32.0462	32.2977
ARHGAP22	1.73864	2.34565	1.90101	2.16547	1.96417	1.98875	1.41843	1.52428	1.74143	1.64729	1.55283	1.68084
ARHGAP23	10.1885	12.3237	11.3049	16.253	13.0588	16.2021	12.3374	12.2592	12.1923	13.3109	12.5779	12.2667
ARHGAP24	0.022693	0.028663	0.026102	0.031569	0.02062	0.022813	0.034897	0.028708	0.036115	0.031441	0.020595	0.025652
ARHGAP25	0	0	0	0.07588	0.069679	0.109453	0.016868	0.020096	0	0.176809	0.036308	0.073003
ARHGAP26	1.39378	1.41583	1.39158	1.92463	1.78269	1.62173	1.84394	1.81639	1.64436	2.05421	1.79035	2.23163
ARHGAP26-AS1	0	0	0	0.07199	0.061744	0	0.058892	0	0	0.154711	0	0
ARHGAP26-IT1	0	0	0	0	0	0	0	0	0	0	0	0
ARHGAP27	0.786754	0.979116	0.840568	1.37482	1.11463	1.12887	1.14603	0.824143	1.06633	1.51823	1.32	1.40696
ARHGAP28	3.83212	3.56511	2.71466	18.4287	16.7107	15.7984	3.70652	3.24671	3.12479	15.2855	13.5628	13.5894
ARHGAP29	15.3579	15.0518	14.319	12.7647	11.1935	12.2268	17.7271	16.5164	16.7287	15.4008	15.2538	16.5813
ARHGAP30	0.368658	1.05607	0.564209	1.73951	1.77222	1.9176	0.783295	1.07357	0.922579	2.84406	2.31682	2.61645
ARHGAP31	4.42614	5.56082	5.41534	4.11731	3.31881	3.79775	4.78478	4.45364	4.15122	2.94029	3.48613	3.13492
ARHGAP31-AS1	1.02338	0.599613	0.561623	0.65149	0.386691	1.55561	1.75195	0.329571	1.13473	0.961661	0.569609	0.847998
ARHGAP32	2.9546	3.5475	3.33853	2.85793	2.56864	2.62307	3.5523	3.90764	3.16493	2.81454	3.10277	2.86152
ARHGAP33	1.60087	2.46442	2.54052	1.32357	0.953173	1.4564	2.49632	2.0302	2.24568	1.1248	1.23508	0.964136
ARHGAP35	20.244	23.4624	21.7095	15.7121	14.3711	15.1191	19.6356	21.2739	18.7016	11.0339	11.5907	11.971
ARHGAP36	0	0	0	0	0	0	0	0	0	0	0	0
ARHGAP39	1.17595	1.66005	1.60051	1.54121	1.07072	1.4112	1.37086	1.19983	1.39098	1.64662	1.36441	0.941
ARHGAP4	1.06707	1.48991	1.11081	1.7037	1.38287	1.86008	1.79507	1.3271	1.21952	1.74238	1.80443	1.85614
ARHGAP40	0	0	0	0.148697	0.021256	0.048938	0.020274	0	0.025	0.07989	0.06633	0.065806
ARHGAP42	6.89527	7.16887	6.54523	7.44678	6.13258	6.24442	9.18971	9.13221	7.98317	8.62024	9.02188	7.84223
CCSER1	0	8e-06	0.000178	0	0.000148	0.000402	0.002629	0	0	0	0.002095	0.000538
ARHGAP5	11.5216	11.9024	11.0314	11.2771	10.9925	10.2875	10.57	9.56303	9.45851	10.0216	10.0382	10.1943
ARHGAP5-AS1	3.89767	1.95023	1.36789	0.931197	0.941823	1.04921	1.87053	2.0325	0.886172	0.704435	0.965819	0.68036
ARHGAP6	0.016109	0.016193	0.010532	0.015378	0.017139	0.013418	0.015912	0.013	0.01314	0.017532	0.016771	0.013129
ARHGAP8	0	0.044101	0.040633	0	0	0.216433	0.072714	0	0	0.043813	0.071794	0.036089
ARHGAP9	0.046053	0.052185	0.158322	0.385832	0.172759	0.288636	0.03868	0.06544	0.13212	0.114317	0.154026	0.079935
ARHGDIA	127.64	166.353	162.088	139.467	99.3732	129.06	149.196	136.503	151.903	120.917	116.219	109.345
ARHGDIB	1.23173	1.67509	1.03637	1.91683	0.710392	0.906346	1.04477	0.633643	0.632475	0.37291	0.726166	1.1355
ARHGDIG	0.426468	0.992165	1.35717	0.801897	0.493093	0.770472	0.63646	0.727715	0.375081	0.462122	0.191947	0.326465
ARHGEF1	12.6594	15.3387	15.3937	12.3647	9.70112	11.4639	15.0363	15.5751	15.458	13.4633	14.2239	14.2238
ARHGEF10	7.66229	8.44216	7.85248	6.30261	5.6064	6.14281	6.85125	6.94194	6.86499	5.13554	4.41871	4.90814
ARHGEF10L	4.2565	4.31107	4.28185	6.51066	4.52979	5.19194	4.78228	4.83181	4.95918	5.95025	6.66654	5.24815
ARHGEF11	10.584	12.8175	11.3632	12.7812	10.5645	11.6685	15.6799	16.011	14.1462	15.6541	15.0256	14.5727
ARHGEF12	5.53595	5.89653	5.51445	5.40926	5.10445	5.2977	4.41037	4.18327	3.80644	3.9145	3.67678	4.07939
ARHGEF15	0	0	0	0	0	0	0.010709	0	0	0.014066	0	0
CYP2J2	0.031262	0.040966	0.037744	0.099233	0.032484	0.040209	0.430682	0.488752	0.608245	2.65433	1.98539	1.51861
ARHGEF17	8.96969	11.4356	11.0636	14.0092	11.2593	13.8344	11.7116	11.056	11.2316	11.4383	13.0945	11.8218
ARHGEF18	5.04503	6.24391	5.48772	6.44161	4.90413	5.35798	7.3115	6.37489	5.94326	7.50696	6.18257	5.59705
ARHGEF19	0.546231	0.494614	0.317942	0.359913	0.23301	0.352514	0.445639	0.425019	0.621186	0.759506	0.455885	0.716865
ARHGEF2	64.276	74.4374	69.8988	95.7115	77.3603	94.6059	79.5697	76.419	75.3341	86.4447	82.8651	87.4896
ARHGEF25	5.74055	7.53656	5.60462	8.27621	6.48815	8.43324	7.8361	7.26092	6.84585	9.37445	7.68814	7.76873
ARHGEF26	0.459476	0.359001	0.476679	0.82106	0.790948	0.750274	0.370998	0.36963	0.479599	0.459078	0.498374	0.52546
HLA-DOB	0.008463	0.011316	0	0.032399	0.040802	0.021769	0.131403	0.111052	0.030613	0.110462	0.116986	0.098189
ARHGEF28	0.904894	1.05726	0.935774	1.86559	1.65368	1.66561	1.1271	0.93921	1.05014	1.91724	1.77554	2.01041
ARHGEF3	4.2483	5.10078	4.68413	5.90364	5.14107	5.63834	4.69442	4.60558	4.67805	6.10139	5.27656	6.08765
ARHGEF3-AS1	0	0	0	0	0	0	0	0	0	0	0	0
ARHGEF33	0.036958	0	0	0.016341	0	0.017349	0	0	0	0.017559	0	0.014464
ARHGEF34P	0	0	0	0	0	0	0	0.008153	0	0	0	0
ARHGEF35	0	0	0	0.009477	0	0	0	0	0	0	0	0
HERC5	4.12449	3.8791	4.0042	5.48077	5.31494	4.18088	58.0024	54.0931	52.8997	63.3707	62.2624	61.8453
ARHGEF38	0	0	0	0.019245	0.028522	0	0	0	0	0.024816	0.023179	0.020441
ARHGEF38-IT1	0	0	0	0	0	0	0	0	0	0	0	0
ABCC6	0.03685	0.034877	0.048285	0.168092	0.844275	0.156905	0.208837	0.728005	0.702869	0.378852	1.68715	0.462146
ARHGEF4	1.44458	1.70204	1.63154	1.43582	1.44198	1.7557	2.13786	2.28104	2.33412	1.50655	1.26849	1.31395
ARHGEF40	9.8737	12.4098	11.4766	8.45887	6.41518	7.3943	11.4803	11.6961	12.585	8.01147	7.95487	7.51612
ARHGEF5	0	0	0	0.004272	0	0	0	0.006245	0	0	0	0
ARHGEF6	2.9822	3.20152	3.42174	3.65354	3.66778	3.82057	4.51464	4.14856	4.24795	4.78787	4.48199	4.82257
ARHGEF7	3.01906	3.4104	3.42964	3.96091	3.51403	3.55929	4.08226	3.80302	3.55137	4.26125	3.78296	3.79072
ARHGEF7-AS1	0	0	0	0	0	0	0	0	0	0	0	0
ARHGEF7-AS2	0	0	0	0	0.097375	0.060265	0.139316	0.110655	0.057263	0.060998	0	0.050244
ARHGEF9	3.28106	3.73691	3.48582	3.92703	3.14635	4.26253	3.582	3.13135	3.39606	3.68847	3.38537	3.34775
ARHGEF9-IT1	0	0	0	0	0	0	0.29207	0	0.180075	0	0	0
ARID1A	9.69556	10.9868	9.74083	9.49659	8.20951	9.67106	13.0747	13.8726	12.0502	10.5092	10.2011	11.3652
ARID1B	7.77564	9.30902	8.03314	6.13083	4.82352	5.28076	10.9554	10.8202	9.46676	6.35945	6.52713	6.17901
ARID2	10.8624	11.2533	10.2283	9.78311	9.07023	9.67117	12.6018	12.5437	11.6288	9.57318	9.65178	9.4959
ARID3A	3.05351	3.77136	3.24961	1.97836	1.86124	2.19277	4.28442	3.89349	5.11743	2.62769	2.46413	2.44315
ARID3B	1.03706	1.13352	1.0015	1.23652	0.907539	1.3814	1.30557	1.50269	1.50032	1.35946	1.43636	1.35605
LINC01341	0.003101	0	0	0.111482	0	0	0	0.041509	0	0.067299	0.110281	0
ARID4A	7.42147	7.2435	7.6116	10.1048	9.74628	9.68344	10.1232	9.85126	9.67967	13.3026	12.6422	12.5466
ARID4B	31.056	29.9415	25.8992	31.0503	32.2166	32.5179	42.4611	41.1772	38.6532	46.53	42.0032	45.6192
ARID5A	5.64959	8.04905	7.58732	4.6479	4.65527	3.91488	10.2848	8.89295	9.81003	5.34447	6.13781	5.38435
ARID5B	10.7453	11.8814	11.4308	21.3128	14.6561	14.6346	16.1144	14.7321	14.9856	20.7371	18.8191	19.4175
ARIH1	13.4438	15.0507	14.4936	17.7655	16.7395	17.4786	17.4253	16.7537	17.1651	19.9161	18.5341	19.4237
ARIH2	25.0332	26.7944	24.1505	27.9826	23.7805	25.0182	25.964	24.4434	28.0263	26.3189	24.7249	27.1797
ARIH2OS	0.598206	0.537263	0.223443	0.498822	0.681975	0.869245	0.456209	0.300318	0.659258	0.770898	0.671151	0.51423
ARL1	40.5467	35.7224	38.6551	66.4403	67.7927	59.4588	40.6873	36.4425	39.4478	60.039	57.8851	62.062
ARL10	0.024139	0	0.029144	0	0	0.031047	0	0	0.029501	0	0	0
ARL11	0	0	0	0	0	0	0	0.018232	0	0	0	0
ARL13A	0	0	0	0.045761	0	0	0	0	0	0.049171	0	0.040503
ARL13B	12.677	11.3095	11.4403	7.90552	7.46461	7.26004	12.2888	10.4777	11.0096	7.41867	7.78811	7.47129
C9orf41-AS1	0.000642	0.003433	0.000775	0.093312	0	0	0.025446	0.03941	0	0	0.06846	0
ARL14EP	15.2026	13.9257	12.7106	17.9257	20.1544	16.182	17.4155	14.7952	16.591	19.2065	18.9065	19.96
GBP1	1.85296	1.65688	1.89298	2.6793	2.51672	2.95714	24.6941	22.3809	24.9773	43.3686	39.0998	39.6754
ARL15	8.9117	8.93294	9.37623	20.7114	19.8122	16.2722	6.58144	6.43318	5.80436	11.1273	9.61919	10.0792
ARL16	15.5275	16.2904	17.264	15.9497	14.853	15.5312	12.6912	12.9397	14.9558	14.0694	13.2451	11.3599
ARL17A	0.979187	2.26437	2.29067	2.56683	2.46013	2.42979	2.24917	0.599579	2.03592	2.62648	2.23985	2.46868
ARL17B	3.33646	0.229384	3.30237	0.248574	0.2837	0.251766	0.24428	6.0295	3.51747	0.297819	0.26538	0.251999
ARL2	57.5159	66.9593	65.4417	60.5546	43.177	55.8967	65.1364	60.8174	67.5277	59.3999	56.1639	56.1751
ARL2-SNX15	19.4104	22.4445	21.6936	21.3743	15.7052	20.1246	20.0595	19.2673	20.8527	20.5087	18.5909	18.0081
ARL2BP	47.9397	49.3429	49.6314	80.2731	67.2415	64.5297	51.8559	46.0459	48.2029	56.1921	53.3019	55.7057
ARL3	18.9998	17.6589	19.6134	15.4302	14.2572	14.7711	11.2218	10.6086	12.5141	8.92129	8.40672	8.24555
ARL4A	9.86445	9.95592	7.0495	7.28999	9.01175	6.16789	10.5359	7.30522	9.31562	8.01399	8.59649	8.56938
ARL4C	151.665	158.508	154.266	78.7973	62.4538	65.7181	134.724	119.93	128.222	32.9801	33.5315	32.2001
ARL4D	4.43187	4.16194	4.63968	3.68133	2.66186	3.79988	3.66209	4.75228	4.92213	3.80695	4.29669	3.53408
ARL5A	20.072	20.6263	19.3819	25.1183	23.7822	23.7845	18.2247	16.6856	18.148	22.1242	20.7856	20.1413
ARL5B	11.3494	11.1592	11.5605	13.5318	13.9398	13.1621	15.1747	14.8054	13.4307	20.832	19.533	21.7141
ARL5C	0	0	0	0	0	0	0	0	0	0	0	0
ARL6	2.27595	1.63446	1.47386	2.04996	1.7042	1.77068	1.55268	1.56081	1.4625	1.0404	1.02457	1.4735
ARL6IP1	221.326	208.082	224.063	156.486	140.19	145.288	269.214	244.837	255.503	152.826	155.709	164.334
ARL6IP4	53.4126	64.9811	57.9979	52.1163	50.5656	54.4242	53.6729	51.017	56.4825	49.6841	50.6707	48.204
ARL6IP5	79.45	81.7154	80.8169	109.285	103.171	102.962	67.753	62.7993	67.1183	76.8407	73.9109	81.9832
ARL6IP6	12.4	12.6608	13.8901	8.81439	6.96059	7.21907	14.8092	13.2124	12.6679	10.6112	10.4296	9.48422
ARL8A	42.3207	46.9961	48.1044	52.0338	41.4893	53.3924	54.3337	49.9974	54.9475	53.7918	51.6028	53.3013
ARL8B	47.9929	41.9397	40.9547	56.9321	49.4136	51.4369	43.2201	37.8979	39.9759	45.9048	44.8938	44.5124
ARL9	0	0.118853	0	0	0.144315	0.035726	0.068826	0	0	0.090403	0	0
ARMC1	18.6986	17.2788	18.2033	20.063	20.9436	20.4952	18.5033	15.8753	17.0968	18.6193	17.1649	17.0211
ARMC10	10.2731	8.68988	9.26592	8.92286	9.67219	8.72737	9.05824	7.31538	8.06957	8.67368	8.1179	7.9507
ARMC12	0.553029	0.457894	0.76275	1.45035	0.647594	0.780854	0.568798	0.858004	0.421986	0.650797	0.983478	0.958208
ARMC2	1.01687	1.03973	1.08813	1.08438	0.977517	1.16201	1.1141	0.856151	0.898259	0.648953	0.685525	1.06977
ARMC2-AS1	0	0	0	0	0	0	0	0	0	0	0	0
ARMC3	0	0.037546	0	0.031978	0.068858	0.072232	0.02783	0	0.017158	0.088462	0.025757	0.051187
ARMC4	29.6072	28.7542	28.4543	26.2777	27.4656	25.9441	33.9147	30.6886	30.39	22.9916	22.9696	24.7998
ARMC5	1.80031	2.87112	2.52932	2.6332	2.22351	2.69484	2.76054	2.15519	2.92546	2.85134	2.45014	2.34992
ARMC6	9.47248	12.1126	11.7182	10.1905	8.33719	10.18	9.40356	9.83075	9.64544	9.96223	11.3313	8.94711
ARMC7	4.51264	5.23468	4.82785	7.42526	5.15846	5.64113	4.17241	5.68978	4.74017	4.36639	4.36706	4.65702
ARMC8	9.81133	9.57798	9.95608	11.4808	10.5582	10.8151	11.672	10.1725	11.2777	13.4448	13.1382	13.9394
ARMC9	6.46564	7.03984	7.10472	7.88814	7.06595	7.51436	6.99551	6.39801	6.54705	6.26857	6.9024	6.68537
MIR6824	0.01843	0.271075	0.333764	2.00954	0.708565	0.995589	2.04579	2.32855	3.89657	1.34358	1.12051	0.256917
ARMCX2	8.78923	8.34321	9.15087	14.4499	11.7511	12.1836	9.8278	10.0905	11.0411	17.4393	16.6854	17.0398
ARMCX3	9.06278	9.28222	8.42774	12.9727	13.3357	12.1414	9.22926	9.17431	8.80847	11.0567	9.88202	10.9409
TES	0.004042	0	0	0.024188	0.030235	0.031188	0.004006	0.03474	0.014817	0.027989	0.021553	0.041169
ARMCX5	3.07868	2.49534	2.46927	4.08204	3.04865	3.8726	2.66585	3.32723	3.31934	3.83535	4.40204	4.46759
ARMCX5-GPRASP2	3.94707	3.29931	2.55137	4.92337	4.66912	4.53359	3.12837	3.27199	3.36306	4.34276	3.78608	3.03618
ARMCX6	6.4378	6.89293	7.19659	6.82377	6.45365	6.73179	6.57198	7.10931	6.80797	9.01178	6.86747	6.88063
ARMS2	0	0	0	0	0	0	0	0	0	0	0	0
ARMT1	21.2656	18.0237	18.5941	19.5006	18.6821	17.2419	21.3082	17.6978	18.4735	18.7283	19.0288	19.8899
ARNT	18.3395	18.8464	17.8461	10.9919	9.83767	10.1546	20.6362	18.9507	19.5511	10.6188	10.4067	11.2777
ARNT2	7.72209	8.75905	8.82021	10.6571	9.06862	9.90601	8.31737	8.5401	8.29493	7.71183	7.70663	7.49162
ARNTL	6.30242	6.38342	6.74549	7.91256	6.71453	7.6587	6.45331	5.53336	6.10965	6.94164	7.85612	7.91828
ARNTL2	12.8503	12.1968	11.084	12.5316	10.8273	10.9727	8.53762	7.72955	8.1115	7.47377	7.41275	8.47139
ARNTL2-AS1	0	0	0	0	0	0.011021	0	0	0.020944	0	0	0
ARPC1A	147.874	148.513	145.896	174.254	148.964	144.387	105.042	90.6598	95.5907	87.6991	88.9933	89.8864
ARPC1B	114.918	143.233	133.162	166.827	131.795	161.272	115.421	108.079	119.654	126.096	121.973	104.946
ARPC2	278.229	261.723	309.523	360.545	313.938	298.107	239.797	215.132	242.568	238.852	269.784	246.725
ARPC3	143.001	129.771	139.587	172.754	148.832	163.975	151.311	141.545	141.107	169.892	167.617	157.62
ARPC4	34.7664	35.2679	39.0731	52.5115	41.0866	41.5506	34.6488	36.6886	36.7415	38.7266	40.2197	41.4519
ARPC4-TTLL3	8.02677	7.77469	8.96076	12.3013	10.1078	11.0384	9.31372	8.76528	8.50856	12.3038	11.2411	10.8068
ARPC5	95.6708	91.5226	91.576	119.732	107.625	104.617	101.644	85.2984	97.0531	108.498	103.824	108.824
ARPC5L	74.9602	69.6061	64.2987	70.8705	70.8725	66.8671	76.4934	66.1953	68.186	81.0459	78.6605	75.4251
ARPIN	7.21815	10.245	7.46633	6.74005	7.04832	6.97599	9.11193	8.1402	7.207	6.24517	6.73445	6.57201
ARPP19	38.0508	41.4492	39.6684	38.4481	32.9301	35.8858	36.4809	34.5033	31.2702	28.8994	26.7748	27.0666
ARPP21	0.002957	0.003718	0.000488	0.001532	0.008123	0.002503	0.00501	0.002209	0.00343	0.002533	0.004125	0.002955
ARR3	0	0	0	0	0	0	0	0	0	0	0	0
ARRB1	10.229	13.3808	12.2598	14.3886	10.7317	12.0124	7.24815	6.38683	5.91683	4.56151	4.70998	4.86073
ARRB2	7.88569	10.5236	8.70285	7.3375	5.50596	6.47255	8.46312	8.5191	9.4153	6.1431	6.08896	5.80434
ARRDC1	7.52084	7.70335	8.9758	11.9488	7.84058	10.2322	10.9588	8.81551	10.2801	12.9047	10.7074	10.6118
ARRDC1-AS1	8.27257	7.46317	6.56174	10.9011	8.4547	9.97811	8.77778	8.13646	9.28355	10.8536	11.0924	10.8413
BEAN1-AS1	0.009616	0	0	0	0	0	0	0	0.126328	0	0	0
ARRDC3	20.2344	18.8706	19.8514	13.1219	12.9491	13.2276	26.9517	24.6196	24.6973	21.0578	20.8835	20.4275
ARRDC3-AS1	0.751311	0.74958	0.742926	1.13512	1.29761	0.686408	0.925849	0.466138	0.673762	1.30612	0.993602	1.31572
ARRDC4	5.15961	4.90952	4.36088	6.4582	6.01309	6.14317	5.41481	5.11054	5.12537	7.04624	7.60064	7.83466
ARRDC5	0	0	0	0	0	0	0	0	0	0.046139	0	0
ARSA	1.99755	2.77528	2.5356	3.12599	1.83019	2.57319	3.7755	3.35951	3.71238	3.70935	3.50498	2.88804
ARSB	1.2508	1.4077	1.33237	1.13535	0.886083	1.02953	1.13688	0.981418	1.03387	0.54244	0.440841	0.479272
ARSD	7.57511	8.78241	7.70347	14.0038	11.8632	13.3907	7.9444	8.41799	8.14567	11.2021	10.6255	10.9396
PANDAR	0	0	3.00747	3.5237	0	0	20.2219	0	18.8567	24.8147	0	24.8164
ARSF	0.007528	0.002706	0.001956	0.009007	0.001683	0.003272	0	0.002032	0.001608	0.006324	0.003735	0.003907
ARSG	0.104872	0.073288	0.084718	0.249709	0.244501	0.188947	0.14225	0.094108	0.116833	0.248243	0.233714	0.261136
ARSH	0	0	0	0	0	0	0	0	0	0	0	0
ARSI	0.764397	0.487278	0.638274	0.460157	0.642667	0.604049	0.501798	0.713863	0.580676	1.18889	1.25605	0.840917
ARSJ	7.75077	9.38583	8.98981	5.27159	3.81853	4.80768	9.40728	7.57311	8.96981	4.84865	5.2805	4.84982
ARSK	9.01844	8.64478	8.16137	7.65452	6.73486	6.82536	8.35311	7.89983	8.65983	8.84172	7.56771	7.91379
ART1	0	0	0	0	0	0.113826	0.032453	0	0	0.062213	0.047197	0.05599
ART3	0	0	0	0.050436	0.02163	0	0	0	0	0	0.044405	0.11339
ART4	0	0	0	0	0	0	0	0	0	0	0	0
ART5	0	0	0.041523	0	0.035737	0	0	0.040611	0	0	0.036684	0
DDX58	11.4057	10.7064	11.9174	12.2654	13.8326	11.8041	152.662	141.735	141.739	174.596	166.302	171.317
ARV1	21.7832	19.911	23.1536	29.5753	25.1556	25.373	24.7711	22.7721	26.3293	29.5192	28.3867	30.4639
ARVCF	2.71714	3.46164	2.84877	3.9785	3.37939	4.44462	3.06536	2.91867	2.97192	3.76271	3.50916	2.89054
ARX	0.080798	0.081029	0.048776	0.145366	0.020989	0.077943	0.08008	0.11926	0.106647	0.123595	0.124104	0.042889
AS3MT	17.9017	17.4354	19.4402	17.3952	17.7925	16.5917	19.4176	17.6492	18.3839	16.3612	17.2593	14.3433
ASAH1	22.3635	20.5686	21.6831	28.2435	25.6736	23.6471	24.1006	19.5349	20.2431	19.7827	19.2521	19.9589
ASAH2	0.784135	0.995528	0.609017	1.30923	1.06901	0.862185	1.36682	1.16406	0.962714	1.52247	2.03131	1.97109
ASAH2B	1.56175	2.56809	1.34699	3.18229	1.96885	1.76251	2.66157	2.64425	2.61815	3.81823	4.2757	5.53402
ASAP1	14.725	15.6444	15.0106	20.1163	17.7467	20.1776	18.6248	17.9666	16.2964	21.0978	20.734	22.0016
ASAP1-IT1	0	0	0	0.119312	0.051165	0	0	0.116287	0	0	0.052522	0.105603
ASAP1-IT2	0.053166	0.03822	0.03451	0.069261	0	0.07353	0.017054	0.006751	0	0	0.036586	0.122606
ASAP2	23.4244	25.4001	24.0234	16.8499	16.3209	17.5039	26.4054	24.3792	22.0745	14.6528	14.752	15.4873
ASAP3	5.70542	6.19871	6.56743	6.42815	5.34138	7.00851	8.06806	8.21217	7.52728	7.23629	6.9081	6.82676
ASB1	14.1533	15.3823	14.3464	17.5578	16.127	18.2659	10.1948	9.93379	9.61412	11.9402	12.106	12.4282
ASB10	0	0	0	0	0	0	0	0	0	0	0	0
ASB11	0.022691	0.010427	0	0.023618	0.003323	0	0	0.003776	0	0	0	0.041809
ASB12	0	0	0	0	0	0	0	0	0	0	0	0
ASB13	2.77327	2.62016	3.24793	4.72049	3.91761	3.66698	3.56497	3.24835	3.51208	3.78043	4.5829	3.99723
ASB14	0	0	0.021856	0.008772	0.018057	0.023283	0.017941	0	0	0.016497	0.016219	0
ASB15	0.001376	0	0	0	0	0	0	0	0	0	0	0
ASB16	0.02714	0.03629	0.032767	0.003946	0.040047	0.119387	0.053799	0.032047	0.046438	0.151224	0	0.032014
ASB16-AS1	3.49094	5.30938	3.87826	4.96013	4.42356	4.56083	6.34547	6.25093	5.79219	6.92437	6.04089	6.19883
ASB17	0	0	0	0	0	0	0	0	0	0	0	0
ASB18	0	0	0	0	0	0	0	0	0	0	0	0
TLR3	1.08433	1.44684	1.51844	2.997	2.50182	3.1719	18.1487	14.6966	18.0334	24.9295	23.8625	24.6039
ASB3	11.5963	10.0314	11.1588	9.90915	11.0972	9.84742	12.3549	10.9209	11.7205	10.8054	10.8345	12.812
ASB4	0	0	0	0	0	0	0	0	0	0	0	0
ASB5	0.019166	0	0	0.02322	0.039831	0	0	0	0	0	0	0
ASB6	4.54733	4.91502	5.05767	5.73505	3.95015	4.97385	5.25211	4.95131	4.69199	4.97672	4.68694	4.37952
ASB7	5.67547	5.25921	4.94377	7.03531	6.45617	6.14121	6.36663	5.70641	5.64551	7.59741	7.30108	8.11497
ASB8	6.9438	8.59306	8.0627	8.55044	7.5579	8.06815	8.40716	6.30047	8.42699	7.80406	8.07151	7.97782
ASB9	7.93007	8.22581	7.06627	7.94178	7.80809	7.33557	7.85904	7.20615	8.06849	4.52136	5.66692	5.83538
ASB9P1	0.446567	0.501585	0.388194	0.515926	0.519712	0.689253	0.404359	0.411727	0.218305	0.32556	0.247691	0.401867
ASCC1	11.1821	11.0754	12.1283	14.6538	12.9051	11.9211	12.2482	10.7445	11.5672	13.3645	13.6494	13.3444
ASCC2	12.0093	14.4754	12.7851	14.8023	13.8439	15.1417	13.8543	13.3721	14.034	17.0594	16.7873	17.0458
ASCC3	8.04448	8.34597	8.15423	7.27715	7.19192	6.89346	6.66108	5.89735	5.8695	5.62647	5.3956	5.52126
ASCL1	0	0	0	0	0	0	0	0	0	0	0	0
ASCL2	0	0	0	0	0	0	0	0	0	0	0.03349	0
ASCL3	0	0	0	0	0	0	0	0	0	0	0	0
ASCL4	0	0	0	0	0	0	0	0	0	0	0	0
ASCL5	0	0	0	0.049531	0.084964	0.210335	0.191252	0	0	0.471554	0.17443	0
ASF1A	22.2169	18.9819	20.1234	30.0288	27.2407	26.1163	27.5044	24.5329	24.7728	30.7519	27.839	30.915
ASF1B	40.7839	44.1936	46.3594	23.3496	17.2865	20.3621	55.015	52.8019	52.6721	29.4778	31.6711	31.8393
ASGR1	0.953411	0.554326	0.437134	0.843633	0.855923	0.484555	0.899795	0.589791	0.87177	0.688428	0.916489	0.302987
ASGR2	0.075199	0	0	0	0	0	0	0	0.045033	0	0	0
ASH1L	22.5366	23.4436	22.3548	25.5985	24.5537	24.5189	23.8908	23.5491	22.1892	25.6945	23.1766	25.1363
ASH1L-AS1	2.81024	3.8661	4.19685	3.18219	2.79207	4.06634	5.97612	5.09368	3.63652	8.38936	4.88905	4.35117
ASH2L	31.7539	30.6087	29.5264	25.5722	24.5587	24.5516	32.6342	29.6657	32.125	28.1181	26.5345	27.0082
ASIC1	2.59829	3.13564	2.81142	3.69821	2.62613	2.88386	2.39161	2.75122	2.75521	1.55591	1.708	1.62781
TRANK1	2.02989	2.32301	2.05351	3.98429	4.53878	4.36648	28.2121	27.878	24.1403	42.7432	40.325	40.9665
ASIC3	0.608636	1.03792	0.619729	0.759874	1.11419	1.05324	0.981177	0.99834	0.607085	1.15291	1.12178	0.818921
FAM107A	0	0.002523	0	0	0	0	0	0.015475	0.016016	0	0	0.028105
ASIC5	0	0.021563	0	0	0	0	0	0	0	0	0	0
ASIP	0	0	0	0	0	0	0	0.098601	0	0.077647	0.106031	0
ASL	16.5001	19.5781	19.6121	20.4134	18.7323	20.6084	13.6379	12.6039	12.328	12.4647	12.919	12.8427
ASMT	2.28942	2.06347	1.57963	2.55363	3.0604	3.18251	2.89717	2.85169	2.79897	3.79266	3.77558	3.92514
ASMTL	2.87873	3.33506	3.63252	3.78932	3.28471	3.91013	3.61645	2.91627	3.16375	3.57976	4.2949	3.35587
SLC15A3	1.59566	3.2672	2.64131	3.6696	3.34632	3.01076	26.6665	34.03	32.5807	22.9422	27.6826	25.582
ASNA1	66.6902	77.118	83.1164	89.5219	67.6814	77.328	61.1439	68.2187	68.1766	68.0671	72.0141	75.2921
ASNS	16.5219	15.5274	15.5937	41.7045	40.0526	37.9114	9.75099	8.59562	9.00094	18.2089	18.2107	18.2746
ASNSD1	36.9928	33.6391	32.5701	32.4487	32.2804	30.1789	38.2777	34.9207	37.013	33.59	34.2001	33.7849
ASPA	0.068897	0	0.047262	0	0.040676	0.091637	0.038798	0	0.004785	0.050961	0.125265	0.125933
ASPDH	0	0	0	0	0	0.059402	0.036619	0	0.056443	0.060124	0	0.047544
ASPG	0	0.039364	0	0	0	0	0	0	0	0	0	0
ASPH	24.307	45.6584	130.226	9.01045	8.6575	8.78673	83.2059	66.2942	128.773	9.46367	9.30677	16.8263
ASPHD1	3.13129	5.56303	4.46626	4.36946	4.00635	6.04021	4.02376	4.61674	5.40423	6.25576	6.45622	4.8463
ASPHD2	1.83151	1.77371	1.97472	2.14547	1.72031	1.76745	2.47345	2.62657	2.24605	3.02853	3.03726	2.67126
ASPM	54.7263	52.7132	49.2078	25.5823	25.0296	26.6879	55.6997	51.435	49.9803	23.9147	23.096	25.1639
ASPN	0	0	0	0	0	0	0	0	0	0.032697	0	0
TMC5	0	0.000719	0	0.000651	0.004074	0.002833	0.005684	0.003171	0	0.010035	0.001375	0.008064
ASPSCR1	6.20424	6.99476	8.45242	5.16069	5.12795	7.60184	8.75388	8.79901	8.52258	7.25106	7.66384	6.82234
ASRGL1	2.1484	2.59995	1.83991	1.87305	1.57505	1.99838	2.08126	2.3708	3.35183	2.12576	1.64752	2.01299
ASS1	0	0	0	0	0	0.040405	0	0	0	0	0	0.061984
ASTE1	4.59954	3.79343	3.58339	4.51094	3.57122	3.68242	4.51712	3.96215	3.5676	3.72345	3.88075	4.16329
ASTL	0	0	0	0	0	0	0	0	0	0	0	0
ASTN1	0.0387	0.010608	0.00584	0.035164	0.030159	0.03111	0	0.038728	0.023647	0.041059	0.051598	0.02272
ASTN2	0.338376	0.402101	0.386576	0.497752	0.455303	0.589094	0.294422	0.30126	0.262559	0.419104	0.367097	0.425002
ASTN2-AS1	0	0	0	0	0	0	0	0	0	0	0	0
ASUN	13.6391	10.6866	13.036	16.105	14.3987	15.3117	13.1819	10.3595	11.4897	15.3707	13.7071	14.4588
ASXL1	18.4689	20.4812	20.439	20.8512	17.8863	19.7843	23.642	23.5761	23.123	20.7907	22.2379	21.168
ASXL2	11.8602	14.7286	13.725	15.5856	14.1483	15.4213	13.0908	12.8165	11.4787	14.5481	13.7476	14.9862
ASXL3	0	0	0	0	0	0	0	0	0	0	0	0
ASZ1	0	0	0	0	0	0	0	0	0	0	0	0
ATAD1	35.6794	31.8063	31.659	38.1106	35.5358	32.313	36.6137	33.9098	34.5289	40.2856	39.0039	40.2695
ATAD2	33.4356	30.7061	31.9018	17.5089	16.7079	17.5972	30.9803	29.2555	30.7316	17.3442	17.5859	17.969
ATAD2B	6.96631	6.64739	7.06521	7.17995	6.79263	7.10191	8.68698	8.01475	7.7603	8.00129	7.71027	7.80706
ATAD3A	2.4689	2.99657	2.73299	2.69215	2.67477	2.86821	2.85927	2.53541	2.77576	3.04583	2.91773	2.31581
ATAD3B	4.15324	4.33649	4.19434	4.68343	4.09613	5.06725	4.36425	4.23645	4.23848	4.99266	5.40163	3.99954
ATAD3C	0.290044	0.435436	0.263997	0.395867	0.371989	0.349643	0.326281	0.268412	0.811285	0.435492	0.372516	0.202966
ATAD5	5.94187	5.63567	4.86499	2.90946	2.92718	2.74791	6.55136	6.07301	5.9093	3.45152	3.25317	3.5725
ATAT1	0.293632	0.381564	0.277484	0.522387	0.359095	0.405709	0.303165	0.287732	0.315884	0.397896	0.347311	0.390027
SNORD72	0	0.174659	0	1.47701	0	0.317344	0	2.14221	0	0.906916	0	0
ATE1	4.90962	5.88377	5.02048	4.38229	4.18634	4.25102	4.77625	4.61033	4.44455	3.87969	3.84361	4.14907
ATE1-AS1	0.455396	0.734632	0.588141	0.531017	0.507456	0.392582	0.847035	0.862111	0.223815	0.454571	0.380261	0.458224
ATF1	11.506	10.1357	11.4462	13.6922	13.2679	13.7421	12.3698	10.8433	11.843	15.4339	13.9641	15.1385
C16orf47	0.044418	0	0	0.037669	0	0	0.23244	0.200355	0.108568	0.245176	0.216989	0.447726
COL24A1	0	0	0.010783	0.065789	0.034895	0.072372	0.017704	0.068128	0.043661	0.073252	0.066686	0.085813
ATF4	31.868	39.1458	42.9228	120.371	80.7956	120.431	41.3115	46.1504	33.2696	106.944	105.257	103.125
ATF5	17.3883	24.8388	21.8555	38.0739	39.3824	48.6165	25.2418	26.6954	27.3493	46.9721	45.8138	46.5953
ATF6	23.2708	23.901	23.3913	35.0229	31.6617	32.7467	20.2221	19.0632	19.0963	21.4091	20.6854	22.9898
ATF6B	6.04524	7.10935	6.62561	8.92285	6.68435	8.5005	8.22411	7.97094	7.80383	8.56237	8.90308	9.32727
ATF7	10.0981	10.3408	5.23653	12.8157	11.4861	5.46727	10.6203	4.98795	9.36261	11.2061	11.6207	12.6859
ATF7IP	1.75863	1.91677	1.72076	2.18441	1.99786	1.90588	2.54053	2.33307	2.15786	2.51422	2.44935	2.40491
ATF7IP2	0	0	0	0	0	0	0	0	0	0	0	0
ATG10	4.00649	4.31434	3.96435	3.93928	3.55177	3.13885	4.03876	3.68506	3.21592	3.06106	3.52738	3.10722
ATG101	16.6413	20.7543	19.163	25.0021	25.2453	26.3561	21.0402	20.424	19.8312	25.5508	24.0262	27.5152
ATG12	21.1894	20.0894	19.9004	25.4975	23.8457	22.0236	22.4882	20.528	21.4732	24.6405	24.1716	22.9468
ATG13	17.4419	18.7302	19.2085	26.6796	22.3697	22.7531	21.2213	21.4284	20.3042	26.1643	25.8158	25.4728
ATG14	5.1596	4.97247	4.82196	8.55425	8.44635	7.87434	5.9423	5.55199	5.99156	8.3459	7.81743	7.08395
ATG16L1	12.974	13.2031	14.2511	16.8525	13.9717	15.6557	16.8822	15.5655	16.0226	17.8489	16.3669	17.5259
ATG16L2	1.33429	1.70669	1.76909	1.67752	1.1851	1.58319	1.98821	2.19938	2.4265	2.54951	2.76444	2.61608
ATG2A	3.51912	4.98717	4.66515	5.07534	3.96738	5.29421	4.99829	5.46814	5.21749	5.56298	5.5607	4.79953
ATG2B	5.75056	5.93873	6.04904	6.51376	5.8003	5.94675	4.41547	4.15949	4.39989	3.62962	3.47323	3.92117
ATG3	25.3503	23.0915	25.4369	49.0887	30.4109	50.2577	26.7324	21.1434	24.3135	33.2649	31.3353	33.6597
ATG4A	5.87763	6.2054	5.73325	8.41393	8.05273	7.33977	4.41704	4.42588	5.48461	5.17799	6.35979	6.15643
ATG4B	13.6091	15.9711	16.3857	17.4837	14.9204	17.4159	14.8609	15.0471	15.8092	16.5376	17.3294	17.0548
ATG4C	4.75381	5.22275	4.63601	4.36199	4.95164	5.11477	4.83825	4.48385	5.1375	4.90179	4.23619	4.23275
ATG4D	8.19373	10.4985	9.58997	8.58746	5.59964	7.76675	9.40514	7.8526	8.229	6.78935	7.43072	5.26966
ATG5	15.3413	14.1114	15.9886	16.0181	16.7538	15.6204	15.6606	13.8874	14.5387	15.9585	16.0508	16.121
ATG7	4.98474	5.59197	5.11795	5.45627	4.50105	4.53691	4.37384	4.87767	5.16324	6.10566	5.01511	5.52648
ATG9A	25.8423	32.1761	32.6832	32.1077	23.8909	27.4709	28.4984	30.2355	30.3567	24.3106	23.7396	23.6946
STAT1	43.6161	40.3761	38.8561	53.4927	55.0782	49.4801	514.326	459.745	495.628	628.049	584.241	592.051
IRF7	0.617738	0.684765	0.754342	0.481942	0.399807	0.667412	8.06364	8.10874	8.09776	7.96061	7.9926	5.6808
ATIC	49.8756	48.6475	50.6939	78.2158	66.1121	65.5426	52.7452	50.9548	51.7711	79.7635	80.1833	83.6024
ATL1	6.21895	6.14177	5.52307	7.47925	6.37032	7.13267	8.37136	6.87753	8.57974	9.63695	8.31255	9.88232
ATL2	18.5812	19.2297	17.7433	20.9163	16.1201	14.9196	21.485	19.6205	19.4016	16.2739	16.7597	16.3972
ATL3	27.2186	28.761	28.3844	15.8744	13.4247	14.7674	15.8943	14.7816	12.6295	11.143	11.168	11.4611
ATM	4.09602	4.2147	4.28373	5.45234	4.75662	4.74012	4.52116	4.16592	3.69506	5.75282	5.3206	4.93454
ATMIN	31.7027	33.1544	32.3602	36.073	34.3912	18.9765	20.7024	19.0532	27.6384	24.5163	19.924	38.1054
ATN1	9.02803	12.178	10.6301	10.5994	8.56807	11.174	12.9461	12.7254	12.6645	12.5202	11.6832	12.6185
ATOH1	0	0	0	0	0	0	0	0	0	0	0	0
ENPEP	0.005113	0	0	0.011827	0	0	0.046076	0	0.014204	0.05568	0.11058	0.044618
ATOH8	0.089116	0.199395	0.083204	0.011756	0.020578	0.025217	0.127579	0.094238	0.048404	0	0.021123	0.013803
ATOX1	58.6427	85.2237	91.5649	137.147	83.2715	111.365	82.3815	84.0945	86.7611	166.834	154.989	153.331
ATP10A	0	0	0	0	0	0	0	0	0	0.01444	0	0
ATP10B	0.007674	0	0	0	0	0	0	0	0	0	0	0
ATP10D	5.36577	5.68556	5.35834	6.71275	6.35988	5.34129	6.78525	6.19406	5.7054	7.17733	7.20383	6.78035
ATP11A	7.7836	8.86054	8.83863	10.6518	9.08759	9.35289	8.70105	8.02868	6.96384	6.89959	6.66177	6.88557
ATP11A-AS1	0	0	0	0	0	0	0	0	0	0	0	0
ATP11AUN	0	0	0	0	0	0	0	0	0	0	0	0
ATP11B	21.2069	21.3637	20.5208	20.3707	19.2082	17.9702	18.3286	16.8728	17.2426	16.1116	15.7167	15.8038
ATP11C	6.74612	6.57323	6.50474	7.02856	6.60189	6.51249	6.11568	5.31756	5.1441	5.16755	5.0022	5.64083
IL12RB1	0.022196	0.052999	0.027436	0.032013	0.082372	0.009516	0.394673	0.425438	0.382034	0.367733	0.431514	0.747773
ATP13A1	10.1038	12.5926	11.0922	15.8124	12.3592	15.2028	14.5387	12.1837	12.4536	14.2785	15.1538	14.8527
ATP13A2	20.034	25.9389	26.9168	17.9425	13.206	16.2172	10.8732	10.7262	11.5587	4.83052	6.10429	5.08132
ATP13A3	48.0543	48.7522	47.834	45.5034	39.4963	41.2816	40.7349	36.7429	34.2485	27.0319	26.2681	27.829
ATP13A4	0.038657	0.017978	0.018448	0.018512	0.009407	0.019653	0.022715	0.055931	0.009337	0.016509	0.024446	0.016385
ATP13A4-AS1	0	0	0	0	0	0	0	0	0	0	0	0
ATP13A5	0.015874	0	0	0.013078	0	0	0	0	0	0	0	0
ATP13A5-AS1	0	0.122246	0.331136	0.099686	0.170996	0.251641	0	0	0	0.119018	0.30425	0.196072
ACSL5	0.042293	0.054889	0.041653	0.261614	0.222112	0.181416	0.641652	0.482326	0.479252	1.58375	1.56583	1.58723
MIR6740	0	0	0.074432	0.112036	0.096091	0	0.213858	0.363987	0.263705	0.200645	0.164396	0.033055
ATP1A2	0.170215	0.196022	0.19369	1.61393	1.69353	1.84066	0.147403	0.131901	0.182022	1.46139	1.23936	1.35092
DDX60L	2.68366	2.39676	2.67447	3.70626	3.64202	3.16349	31.1175	28.078	28.3893	37.6883	33.6528	35.4027
ATP1A4	0	0	0.026583	0.026675	0.038132	0	0	0.008666	0	0.009554	0.007828	0.00787
ATP1B1	57.8617	59.1956	56.6854	41.137	39.0015	35.7855	64.105	59.1574	58.3151	45.9044	42.8916	45.9801
ATP1B2	0.511931	0.668813	0.71965	0.366285	0.335301	0.283348	0.633395	0.557176	0.669492	0.423085	0.323152	0.381123
ATP1B3	65.1753	65.4716	69.115	69.8743	53.5775	56.5716	71.0392	62.5965	62.3449	48.4317	47.9532	44.8645
ATP1B4	0	0	0	0	0	0	0	0	0	0	0	0
ATP2A1	0.311869	0.388131	0.418508	0.356137	0.182559	0.313719	0.3493	0.376656	0.280706	0.214316	0.323099	0.347984
ATP2A1-AS1	7.57395	6.7609	6.42481	7.69305	4.05012	4.78976	7.08629	4.33376	8.43822	5.77629	6.47121	5.6671
ATP2A2	42.0144	45.9528	43.0628	43.6007	37.6374	40.1036	44.6642	43.5656	41.3307	37.0699	36.3388	36.4181
ATP2A3	1.13992	1.5503	1.33036	1.52042	1.04569	1.68231	1.79457	1.60986	1.79138	1.12166	1.54395	1.42526
ATP2B1	36.8672	35.7338	36.0692	38.5833	37.1423	35.7365	35.1415	32.5265	30.5185	22.5035	22.9227	23.1039
ATP2B2	0.064778	0.088523	0.091973	0.035787	0.071619	0.033326	0.061633	0.101121	0.062858	0.073873	0.069095	0.01945
ATP2B2-IT2	0	0	0	0	0	0	0	0	0	0	0	0
ATP2B3	0	0.010627	0	0.010699	0	0	0	0	0	0.022992	0.020345	0.018939
ATP2B4	45.056	51.5882	48.0431	42.3658	36.7723	39.87	39.4036	38.9677	37.5172	30.1284	28.4533	27.8597
ATP2C1	3.6155	3.58879	3.62892	4.97739	4.55884	4.26232	4.10072	3.68716	3.50331	4.36239	4.34832	4.29317
KCNH8	0	0	0.013844	0.027783	0	0.029496	0.102279	0.050638	0	0.029854	0.012231	0.012296
ATP4A	0	0	0	0	0	0	0	0	0	0.014864	0	0.008745
ATP4B	0	0	0	0	0	0	0.03841	0	0	0	0	0
ATP5A1	96.9322	89.7331	126.602	119.249	103.212	101.504	91.5805	80.22	83.6394	84.6764	89.4954	88.7447
ATP5B	225.264	244.392	253.888	257.074	196.274	220.892	208.261	202.77	213.346	196.791	193.056	188.161
ATP5C1	156.534	153.716	167.805	187.167	163.143	162.287	144.339	134.523	148.778	144.11	140.554	140.862
ATP5D	55.664	61.5086	60.4988	65.0786	53.5028	65.4209	56.5523	52.4179	68.7356	52.3116	57.0236	52.4888
ATP5E	366.727	351.228	362.762	438.868	355.183	363.093	311.2	305.009	327.071	337.422	357.01	340.283
ATP5EP2	10.3882	10.9689	10.944	14.644	8.49614	8.62347	9.13726	8.1255	11.1321	9.85778	12.0345	6.51119
ATP5F1	57.4211	51.654	52.4781	73.1419	61.1721	61.6357	28.3095	26.9058	29.4251	29.4938	28.0713	28.0181
ATP5G1	37.9245	35.1889	39.6149	51.0835	42.2839	39.1015	32.3524	36.0525	36.1709	39.2732	43.6791	37.5098
ATP5G2	74.0436	88.5288	130.797	105.249	78.3234	90.0473	77.0422	109.99	77.1687	79.4614	83.827	88.5708
ATP5G3	27.9337	27.7537	35.4204	54.1194	44.167	36.5822	32.7766	31.4107	31.087	34.9735	30.0416	39.3105
ATP5H	116.489	115.392	112.739	162.067	128.999	154.22	114.904	110.302	112.568	139.423	137.597	128.036
ATP5I	120.975	119.357	130.061	180.76	131.817	150.529	103.155	96.8688	119.673	128.712	143.433	139.726
ATP5J	105.29	90.8869	81.6905	141.675	179.522	98.108	88.9517	105.856	111.053	107.061	87.0406	143.037
ATP5J2	283.009	236.509	257.428	320.427	309.96	289.098	267.397	214.375	271.685	296.873	275.999	276.218
ATP5J2-PTCD1	14.5002	12.7652	12.7894	15.8477	15.295	14.4947	14.7417	12.8806	14.2062	15.5294	15.6456	13.637
ATP5L	58.6604	54.0146	61.3748	73.3826	65.0811	59.8373	53.4434	46.3852	57.8872	58.1458	50.9386	57.3732
ATP5L2	1.36888	1.55447	1.53515	3.14757	1.69269	1.44852	1.42776	1.11534	1.10997	1.04048	1.6275	1.30505
ATP5O	193.138	181.393	185.321	260.379	229.874	224.263	161.868	137.933	149.708	177.458	166.813	181.162
ATP5S	1.57146	1.56672	1.13773	3.00053	2.67995	2.41932	1.49804	1.48636	1.81282	3.23454	2.47917	2.87269
ATP5SL	24.6645	26.1001	25.1437	22.1731	20.2515	22.333	20.9288	21.045	21.8092	19.6854	19.3318	18.0027
ATP6AP1	74.3056	79.9809	82.7148	88.5625	68.8702	75.9228	94.0355	86.6906	91.3616	74.9199	77.4954	76.1372
ATP6AP1L	1.69608	1.07936	1.2584	1.24299	1.6832	1.97399	2.01456	1.50835	1.56959	2.55658	2.2573	1.98647
ATP6AP2	77.8537	71.8778	73.5623	85.7034	83.2101	73.1827	80.2851	67.4013	73.1575	66.9541	63.4635	62.8394
ATP6V0A1	12.0151	12.2765	13.2746	20.2473	18.766	18.7263	17.891	15.3714	16.2984	23.1302	21.3365	22.8862
ATP6V0A2	6.58801	6.90454	6.59205	4.98112	5.17967	5.05732	7.79985	7.29461	6.77993	5.19872	5.14523	5.52825
ATP6V0A4	0.066407	0.069371	0.176217	0.248484	0.320576	0.222429	0.149458	0.115986	0.120045	0.352104	0.453768	0.236253
ATP6V0B	17.0894	17.6288	19.4525	22.4028	16.6614	18.7547	21.8588	19.946	20.1636	16.5829	18.2768	18.759
ATP6V0C	58.287	67.6782	66.6348	89.3503	62.3175	78.3886	73.039	57.7051	75.3985	84.2484	66.4556	71.4706
ATP6V0CP3	0	0	0	0.113624	0	0	0	0	0	0	0	0
ATP6V0D1	18.3965	22.0663	22.429	32.469	25.2934	27.5712	20.1589	21.3484	20.7928	25.0099	26.8915	28.4381
ATP6V0D2	0	0.032754	0.044953	0.029677	0.101303	0.080024	0	0	0	0.063777	0.078383	0.052534
ATP6V0E1	148.395	137.448	140.752	233.43	207.114	207.262	171.413	154.326	173.446	235.644	222.147	247.486
ATP6V0E2	27.7008	31.679	31.7622	29.7984	23.1961	28.584	25.3639	23.2035	26.8725	19.1602	18.7864	18.7119
ATP6V0E2-AS1	0.870524	1.21966	1.12273	1.40347	1.49895	1.23597	1.35774	1.20528	0.964483	1.184	1.14362	1.18218
ATP6V1A	28.2262	25.0696	26.6772	58.109	55.5736	52.5357	23.6234	21.4954	21.8774	40.0375	40.4468	39.4954
ATP6V1B1	0.418562	0.506832	0.659336	0.584725	0.634038	0.8472	0.590512	0.671013	0.454455	0.530866	0.55887	0.59203
SLA2	0.013638	0	0	0	0	0	0.044607	0.105752	0	0	0	0
ATP6V1B2	38.2003	35.1174	36.3439	68.5922	62.2096	63.0846	39.2944	34.6447	37.1131	57.2538	54.1368	56.4453
ATP6V1C1	12.2994	11.5287	12.0783	14.9299	14.4297	13.8544	12.6533	11.2253	11.1292	11.6473	11.7065	11.7901
ATP6V1C2	0.053753	0.227128	0.319733	0.520123	0.180971	0.184368	0.106552	0	0.455038	0.461856	0.038224	0.307423
ATP6V1D	32.1289	29.5899	29.7958	43.2059	35.6618	34.9101	29.8917	25.6538	28.7403	28.0637	31.1328	28.1414
ATP6V1E1	49.7524	53.1916	51.7621	67.1034	60.0273	62.7183	59.2312	52.8392	58.7899	66.6749	67.6441	63.0322
ATP6V1E2	0.743346	0.840198	0.783427	1.14084	1.17173	1.31076	0.261086	0.222383	0.32266	0.493403	0.816041	0.402017
ATP6V1F	78.7536	84.9017	95.7458	130.581	101.82	113.385	79.1935	75.8585	84.9474	102.674	97.5258	100.717
ATP6V1G1	59.1277	60.9917	62.6542	95.0831	84.1328	91.3688	66.4561	71.3464	76.7114	113.088	110.964	119.202
ATP6V1G2	0.135287	0.113503	0.052457	0.1904	0.186358	0.106925	0.078522	0.135629	0.174196	0.181008	0.179993	0.137341
ATP6V1G2-DDX39B	6.32376	7.07798	7.60108	10.2293	8.28729	8.96379	6.99233	7.25684	8.05531	9.73695	9.00516	9.75576
ATP6V1G3	1.75617	2.04713	1.32841	3.51669	3.12207	3.34029	1.69898	0.787626	1.48072	3.96943	2.64587	3.14479
ATP6V1H	18.5456	19.0189	18.2957	21.587	19.0499	17.8144	21.3525	18.9438	19.0364	18.5064	19.7462	19.0962
ATP7A	4.00038	4.30588	3.90835	3.35965	3.38418	2.88013	3.12666	2.89345	2.9467	2.32002	2.28145	2.31332
ATP7B	1.16527	1.43819	1.48879	2.27251	1.82879	2.08826	1.41262	1.35677	1.2523	1.60531	1.75323	1.57264
ATP8A1	0.027837	0.009306	0.042011	0.04165	0.007232	0.008951	0.027589	0.016436	0.008505	0	0.014847	0.007463
ATP8A2	0.481965	0.800143	0.443002	1.396	1.44712	1.28993	0.244703	0.379453	0.137761	0.614002	0.404984	0.492701
ATP8B1	9.3326	9.34835	9.7199	20.0974	18.845	19.0116	8.90296	8.1813	8.42548	15.0773	13.2889	14.5306
ATP8B2	15.6419	18.6822	17.9359	31.1778	24.3608	28.7881	21.9463	21.0905	19.0045	24.0736	26.5212	24.7886
ATP8B3	1.28755	1.78291	1.55276	1.1904	0.795843	1.43631	1.85416	2.18261	1.7152	1.55309	1.49167	1.61546
ATP8B4	0.006906	0.025593	0.078857	0.103038	0.067459	0.058629	0.027576	0.0233	0.012059	0.08991	0.122077	0.038934
ATP8B5P	1.86724	1.59592	1.43005	2.30567	1.83333	1.94718	1.90729	1.84721	1.90236	2.60891	2.09021	2.38232
ATP9A	9.59129	11.2174	10.275	10.587	9.28568	11.2742	8.23587	7.65408	6.95343	6.04631	5.88859	5.66158
ATP9B	2.52513	3.71845	3.08968	3.97664	3.84102	3.08812	2.69786	2.08881	2.89246	2.4867	2.30087	2.23716
ATPAF1	27.5157	28.941	31.2307	25.298	21.2866	20.822	25.2659	22.7606	26.9112	21.2176	21.1101	21.2511
ATPAF2	4.79617	6.06105	6.72996	7.37328	5.29154	6.94634	6.04148	4.5035	5.47388	6.09286	6.5713	5.80413
ATPIF1	94.6302	101.336	102.058	119.823	104.254	120.813	102.986	89.6042	102.565	126.708	106.929	92.7866
ATR	12.5043	12.2164	12.2904	14.6896	14.7014	13.6457	11.555	10.2593	9.7898	12.9584	11.6139	12.1414
ATRAID	45.865	48.9589	75.4517	90.8296	49.7943	54.6121	57.1872	78.6734	58.4209	57.8954	85.9955	52.0476
ATRIP	2.95972	3.35995	3.08224	2.70137	1.97271	2.20565	3.62999	3.8668	3.53337	3.22674	3.33899	3.0685
ATRN	19.915	20.9814	21.0402	22.8362	21.5799	21.3074	19.2193	18.0619	17.8032	17.195	15.5752	17.2522
ATRNL1	0.093809	0.068816	0.105357	0.105246	0.123379	0.083995	0.057883	0.044343	0.049609	0.038505	0.079156	0.081764
ATRX	28.8971	29.255	25.743	28.3363	28.7388	28.777	25.3044	24.1808	22.0935	21.7987	20.3876	21.1548
ATXN1	4.76366	5.64666	5.03313	4.30137	3.72307	4.20855	5.76858	4.9629	4.46343	4.84014	4.36354	4.30369
ATXN10	29.0572	26.9943	26.5296	32.8056	29.4094	29.9372	30.0199	26.2959	25.7173	32.678	30.9785	31.1815
ATXN1L	8.67907	10.2391	9.68931	7.93134	7.32392	8.26454	10.0083	9.94525	9.95034	9.1188	8.68409	10.0408
ATXN2	11.1307	12.4526	12.0752	13.8577	13.4908	15.5349	14.0391	13.5671	12.0364	15.359	14.9069	14.0553
ATXN2L	27.3181	33.1175	32.6533	39.0461	30.6634	38.2926	38.1366	36.3525	33.1965	40.3938	41.9531	38.0373
ATXN3	1.17434	1.1489	1.13897	2.26406	1.79245	1.683	1.73233	1.09379	1.14212	2.12261	1.85248	1.83375
ATXN3L	0.116704	0.039012	0.035225	0.212086	0.030316	0.187632	0	0.034451	0.213942	0.189911	0.093361	0.223272
NHS-AS1	0	0	0.01098	0	0.157503	0	0.120184	0	0	0	0.161678	0
DHX58	4.12348	4.66648	5.4089	8.09956	7.00955	7.94034	51.2353	50.9761	52.6511	64.3078	64.1652	64.057
ATXN7L2	1.53884	1.81519	2.02974	2.18088	1.41059	1.93977	1.82276	1.94889	1.72637	1.5826	2.11868	2.08189
ATXN7L3	20.8235	24.5533	24.7159	23.9581	18.1505	20.2241	28.8577	27.3888	26.8973	24.3392	25.3419	23.2009
ATXN7L3B	26.3528	28.1124	46.4746	57.2871	29.6864	28.9104	37.3321	41.1974	32.0481	36.2294	58.6016	33.4837
ATXN8OS	0	0	0	0.019591	0	0.021305	0	0	0	0	0	0
AUH	9.42899	7.77783	7.45028	7.32024	7.61417	7.9452	10.4379	9.07153	9.62962	10.7223	8.56528	8.81987
AUNIP	3.00419	2.59184	3.10058	1.98413	1.20247	1.51633	3.15335	3.30626	2.86065	2.15901	2.40028	2.6133
AUP1	59.1809	78.2238	66.8783	97.347	68.5791	79.3407	72.3634	72.714	77.4894	80.3358	78.0614	91.4425
AURKA	48.1152	51.418	46.6774	21.5445	19.8045	20.2426	56.7916	48.2039	51.4381	23.3628	23.6562	25.773
AURKAIP1	30.3165	36.9452	44.0452	44.808	35.2802	38.2316	35.0936	30.405	34.4465	37.1253	34.7771	33.7523
MIR6766	0.032252	0	0	0.547042	0.469185	0	0.351621	0	0	0	1.32446	0.415019
AURKB	40.9226	45.3958	42.6808	21.5784	14.8749	16.2514	48.323	51.6862	50.9404	22.6636	23.6869	23.0231
AURKC	2.30966	2.86519	2.86181	1.80025	1.68128	2.48515	3.65306	2.99073	3.3724	3.53077	3.20323	3.72752
AUTS2	4.84417	5.74496	4.8125	2.81336	2.11073	2.1514	5.10926	5.48973	5.04867	2.08952	2.1216	2.09791
AVEN	14.8771	11.5562	12.2684	13.9207	12.1885	12.0114	12.2915	13.2517	13.7718	14.5367	13.7087	14.304
AVIL	0.131809	0.273701	0.246663	0.234368	0.052771	0.214409	0.172901	0.051728	0.179564	0.218023	0.100482	0.232799
AVL9	19.1667	20.554	19.448	26.1698	24.448	24.1004	23.8757	21.0634	20.3265	25.1125	22.8056	23.8191
AVP	0	0	0	0	0	0	0	0	0	0	0	0
AVPI1	5.55265	6.43093	5.77743	9.27882	7.02564	9.49564	7.25341	7.28942	7.65966	12.8849	13.9789	12.5794
AVPR1A	0	0	0	0	0	0	0	0	0	0	0.007908	0
AVPR1B	0	0	0	0	0	0	0	0	0	0	0	0
AVPR2	0.420718	0.459955	0.255571	0.512277	0.191914	0.442434	0.576952	0.473638	0.291041	0.55115	0.448191	0.567484
AWAT1	0	0	0	0	0	0	0	0	0	0	0	0.044498
AWAT2	0	0	0	0	0	0	0	0	0	0	0	0
AXDND1	0.014732	0.010452	0.049728	0.018212	0.031239	0.038281	0.065553	0	0.033068	0.117415	0.010903	0.032238
AXIN1	13.0472	14.6111	13.67	11.1646	8.65959	10.7817	15.0004	14.7242	15.6813	12.9653	12.866	11.675
AXIN2	0.651048	0.348511	0.46705	0.511218	0.625759	0.334882	0.440779	0.452578	0.193132	0.409312	0.362581	0.417766
AXL	118.734	149.206	90.1984	119.272	48.7842	59.1163	139.062	143.499	131.773	83.3053	50.9788	72.7393
AZGP1	0	0	0	0	0	0.118053	0	0	0	0	0	0.098423
AZGP1P1	0	0	0	0	0	0	0	0	0	0	0	0
AZI2	13.7601	13.7241	12.829	17.4202	14.8795	13.9507	19.7607	18.1481	19.3738	24.3223	22.1753	22.7001
AZIN1	35.1169	34.4834	33.3704	31.0321	29.537	28.2731	30.1806	26.5458	26.9788	23.2072	24.0525	23.8901
AZIN1-AS1	0.378269	0.344226	0.42974	0.238689	0.376682	0.554106	0.221299	0.31949	0.401296	0.170987	0.210145	0.194365
AZIN2	1.18684	0.980827	1.15954	1.21449	1.02097	1.03182	1.45984	1.43292	1.48195	0.883146	1.24376	1.20144
HELZ2	2.40566	3.43474	3.07834	3.57225	3.02893	3.49114	33.7628	32.1468	31.2775	36.1251	34.9256	28.9055
NRIR	0.069776	0.373203	0.077503	0	0.139209	0	2.30705	1.51932	1.81807	1.11911	2.13008	1.27649
B3GALNT1	6.46421	5.98581	6.67679	5.03908	4.77139	4.24554	8.67287	8.13383	7.99089	7.53854	7.63617	7.11626
B3GALNT2	9.11375	9.80489	9.60731	8.06703	7.71469	7.95291	9.67674	8.85503	8.54627	8.65053	8.27895	7.98139
B3GALT1	3.37665	3.47026	2.4661	3.79505	2.71568	2.71261	5.00112	4.39382	4.4592	4.58826	3.76534	3.94135
B3GALT2	5.0082	4.3749	5.92411	7.39537	7.51633	6.4159	5.4022	4.77614	5.58435	4.89286	4.98698	5.13148
B3GALT4	0	0	0.008314	0	0.030126	0	0	0.008131	0	0	0.029382	0.022155
B3GALT5	0.03448	0.19979	0.106573	0.235886	0.172217	0.16143	0.17087	0.040715	0.070233	0.203492	0.207431	0.428413
B3GALT5-AS1	0.010695	0.042902	0	0.05183	0.066459	0.027513	0.049185	0.012628	0.01307	0.083541	0.091264	0.011468
B3GALT6	17.7916	17.194	13.6249	16.8306	10.7124	13.8442	13.9921	15.602	14.2227	11.9999	11.9663	10.4344
B3GAT1	4.93838	6.64409	5.55126	4.90837	3.00827	4.81795	7.03674	6.20857	5.38756	4.57965	4.60694	3.91329
B3GAT2	0	0	0	0	0.031337	0	0	0	0	0.03926	0	0
B3GAT3	7.42919	16.732	11.6783	12.0844	9.50997	13.2574	11.0061	14.7046	10.1319	11.5295	12.67	18.0047
B3GLCT	5.29278	5.38832	5.36767	3.30451	2.87143	3.27814	4.86743	4.41699	4.88915	2.64024	2.62771	2.53918
B3GNT2	17.1665	17.0382	16.8839	12.4918	11.3195	9.71649	20.5901	16.8876	19.4384	16.6845	17.5199	17.218
B3GNT3	0	0	0	0	0	0	0	0	0	0	0	0
B3GNT4	0.380593	0.300389	0.605836	0.467646	0.240653	0.446823	0.359612	0.565179	0.471737	0.552752	0.370548	0.451996
B3GNT5	14.005	12.9613	14.0144	9.41277	8.61973	9.24644	17.8335	15.6551	14.9033	10.0187	10.2326	10.5974
B3GNT6	0.007452	0	0	0.055273	0.00474	0	0.004521	0	0	0	0.008111	0.02446
B3GNT7	0.036033	0.044399	0.091842	0.006468	0.033282	0.061795	0	0.113464	0.097862	0	0	0.061537
B3GNT8	0.185871	0.45565	0.112205	0.450378	0.257519	0.039845	0.470373	0.07316	0.378598	0.685591	0.627818	0.597947
B3GNT9	18.3051	21.6045	21.051	30.2418	23.1411	28.1275	29.621	25.068	29.7163	30.4876	28.0248	28.9935
B3GNTL1	1.61904	2.17387	2.18127	1.80132	1.64745	1.25906	1.26475	1.69022	1.40667	1.7782	1.92753	2.00533
B4GALNT1	21.3968	24.0665	23.0317	20.5405	15.6258	18.191	26.7919	25.4492	26.5542	17.7622	17.5827	18.2573
B4GALNT2	0	0	0	0	0.001171	0	0.002012	0	0	0	0	0
B4GALNT3	1.1864	1.19009	1.02914	0.625599	0.590605	0.599438	0.926832	1.15886	0.934432	0.593091	0.571317	0.39655
B4GALNT4	6.21851	7.74734	7.8378	8.50767	6.73691	7.50453	11.3013	9.32282	9.75952	9.70327	8.30381	7.88237
B4GALT1	42.6153	47.8153	45.8237	51.6458	46.729	51.7594	41.3785	36.1437	36.53	35.2741	34.3151	36.5061
B4GALT1-AS1	0.022752	0.045635	0.02747	0.068915	0.041375	0.065846	0.01804	0.008396	0.006952	0.037025	0.036403	0.018299
B4GALT2	21.499	25.5543	23.9603	21.2585	15.4659	16.9871	19.202	19.3615	20.723	13.6655	14.4756	16.2525
B4GALT3	19.3979	19.2963	20.9418	19.0801	14.086	14.5937	19.5905	17.3645	19.5623	11.8857	14.1963	14.3767
B4GALT4	14.8364	13.2422	13.4715	10.1552	10.3209	8.91378	18.0169	17.8419	19.3088	12.0387	11.1868	10.8401
B4GALT4-AS1	0	0	0.072153	0	0	0	0	0	0	0	0	0
B4GALT5	39.712	42.2193	41.4191	41.8608	38.0634	38.941	54.4991	47.3817	46.2654	45.0727	46.2711	48.0911
B4GALT6	13.0429	12.9159	12.738	12.0713	10.8618	10.5399	11.5092	10.22	9.74129	8.40665	8.67406	9.12845
B4GALT7	11.278	12.707	12.708	16.6798	10.5551	14.1685	12.2359	11.1936	11.8596	13.0025	13.6079	13.217
B4GAT1	18.1504	19.075	17.952	14.6872	10.1874	12.8142	22.0606	18.4113	22.7298	11.5409	9.93515	11.4997
B9D1	17.0158	17.8782	17.0763	20.6326	13.9096	14.5737	15.5353	18.7539	20.1706	10.0093	16.5819	9.66026
B9D2	2.47756	3.4529	3.5963	2.89249	2.37667	4.85241	3.23797	2.73804	3.45318	3.13741	2.82045	2.80048
BAALC	0.040754	0.054494	0.024602	0.074062	0.042347	0.052418	0	0.048123	0.024903	0.072154	0	0
BAALC-AS1	0	0.626569	0.083028	0.290637	0.083091	0.2057	0.155336	0.372025	0.195452	0.281068	0.170586	0.171496
BAALC-AS2	0	0	0	0	0	0	0.116003	0	0	0	0	0
BAAT	0.024683	0.011001	0.049668	0.037878	0.008549	0.031748	0.016309	0.01943	0.050276	0.032134	0.017551	0.008822
BABAM1	69.8932	79.7446	82.2475	73.8768	61.3627	66.2043	63.2809	68.0602	72.6235	70.2815	67.8099	64.133
BACE1	11.2032	12.9837	12.2991	7.25421	5.71092	6.82193	10.3633	10.0517	10.0786	4.4236	4.60038	4.92088
BACE1-AS	0.633315	0.470461	0.570564	0.818431	0.524977	0.905081	0.697429	0.664734	0.429995	0.496588	0.806121	0.301832
BACE2	3.89314	4.34811	4.53681	4.46719	3.83046	3.84416	6.69926	5.90933	5.61714	4.76563	4.3228	4.69247
BACH1	3.82701	4.09255	4.15247	5.01755	4.59203	4.59736	5.09236	4.56117	4.30431	5.80819	5.66617	5.66453
BACH1-IT2	0.072386	0.193581	0.087394	0.263094	0.075217	0.253242	0.25684	0.064961	0.088465	0.105542	0	0
BACH2	0.037535	0.025095	0.052871	0.053054	0.039003	0.014967	0.031001	0.036935	0.007645	0.073295	0.006673	0.026834
BAD	33.3174	38.9653	42.0291	39.1258	24.1867	31.6392	30.062	24.8071	33.1023	26.7693	24.914	18.857
BAG1	5.09698	5.7443	5.81228	5.88658	4.87574	5.41635	5.36812	5.10918	6.81281	5.90483	6.21065	5.70998
BAG2	13.3631	14.8163	14.7989	19.4769	17.9272	17.2758	18.4592	15.0531	16.9497	24.8024	22.8118	26.8416
BAG3	69.9041	77.2835	76.0153	76.8964	65.5099	74.5906	88.7387	84.3593	88.1941	82.4338	80.9483	82.614
BAG4	11.5031	11.9362	11.6596	10.8463	8.72033	10.1676	11.9258	11.6188	11.1097	10.4761	9.88025	9.8517
BAG5	10.8671	11.0777	9.68074	11.414	9.4208	9.63905	11.8628	9.47068	9.54776	9.0601	9.95222	9.69258
BAG6	6.0238	7.18313	7.01108	8.06159	6.431	7.42555	6.33995	5.86919	5.79024	5.77477	5.79817	5.87595
BAGE	3.76363	4.55744	4.29412	3.77309	4.16431	5.25589	4.7682	4.70737	4.30855	4.37273	5.10889	4.60068
BAGE2	6.03681	6.72032	5.92409	6.83966	5.16009	6.71053	8.69848	7.13116	7.0372	7.58892	7.01997	6.35966
BAGE3	6.03681	6.72032	5.92409	6.83966	5.16009	6.71053	8.69848	7.13116	7.0372	7.58892	7.01997	6.35966
BAGE4	6.39297	7.04707	6.067	7.09168	5.42287	6.9662	9.09787	7.62885	7.29377	7.95286	7.43976	6.66956
BAGE5	6.39661	7.05108	6.07045	7.09572	5.42596	6.97017	9.1024	7.63319	7.29793	7.95739	7.444	6.67336
MMP13	0.900592	0.588692	0.919762	0.709288	0.394911	0.594826	8.49588	8.40459	8.6903	9.73793	8.47241	10.0374
BAHD1	1.26915	1.75872	1.65226	1.66771	1.19332	1.59561	1.77893	1.69368	1.69048	1.49388	1.58247	1.37873
BAIAP2	6.07168	7.29408	6.58104	7.47321	6.30896	7.08237	8.74134	7.76743	8.33863	9.03615	8.6457	7.77903
BAIAP2-AS1	12.4764	15.5762	13.9728	11.6607	9.9528	12.1105	14.5965	15.4263	14.5187	10.7506	11.0772	11.4612
BAIAP2L1	7.24233	7.77235	7.02588	5.80303	5.11848	5.55075	5.21729	5.66599	5.81938	4.09595	4.52896	4.15247
BAIAP2L2	0	0.036189	0	0	0.056246	0	0	0	0.033077	0.095835	0.078522	0
BAIAP3	0.307564	0.358909	0.398367	0.940167	0.582479	0.813082	0.348549	0.517692	0.339998	0.404412	0.601493	0.574223
BAK1	9.63919	12.1178	11.7554	9.04089	8.25388	9.76771	13.3889	13.3403	15.2837	15.0867	16.0219	14.3766
BAMBI	5.06725	5.92372	5.99754	6.96812	5.92251	5.49883	4.89339	5.1429	5.64713	5.04135	6.91997	5.54572
BANCR	0.086006	0	0.311513	0	0	1.02435	0.170482	0	0	0	0.183474	0.07747
BANF1	67.9435	70.5605	75.8765	70.5164	62.7721	58.9459	72.6963	60.1129	72.998	61.4936	55.667	70.1993
BANF2	0.000761	0.002644	0	0.000553	0	0.002152	0.001357	0.001212	0.000929	0.000594	0.002199	0.004241
BANK1	0.080565	0.079196	0.031028	0.091379	0.068313	0.072183	0.087371	0.096684	0.083487	0.120443	0.114621	0.107799
BANP	0.940786	1.026	0.946556	0.766491	0.846093	0.812137	0.968219	0.861121	0.832908	0.802878	0.744114	0.691174
BAP1	31.4435	37.2505	33.1583	40.4033	34.5118	37.3237	34.9344	35.6508	38.3057	35.9366	34.3294	36.0421
BARD1	6.24843	5.54436	6.03522	3.84908	3.64988	3.6293	8.74166	8.28809	7.55494	6.21439	6.07935	6.36007
BARHL1	0	0	0	0	0	0	0	0	0	0	0	0
BARHL2	0	0	0	0	0	0	0	0	0	0	0	0
BARX1	0	0	0	0	0	0	0	0	0	0	0	0
BARX2	0	0	0	0	0	0	0	0	0	0	0	0
BASP1	18.4945	20.1797	16.9279	26.893	24.1397	0.811877	0.667534	16.04	0.519521	28.4362	0.819704	0.709218
BASP1P1	0	0	0	0	0	0	0	0	0	0	0	0
BATF	0	0	0	0	0	0	0	0	0	0	0	0
MIR3174	0.120111	0	0	0	0	0	0	0.457004	0.815508	0	0	0
BATF3	2.34464	3.1731	2.12915	2.02757	2.79543	1.52535	2.65929	2.59249	4.41028	2.91674	2.89099	3.86083
BAX	26.9851	23.0285	22.6642	39.0836	30.1288	30.3105	20.9376	21.35	23.7291	40.0209	36.4536	26.9973
BAZ1A	17.5914	16.5676	15.6362	14.6944	14.7488	13.8945	25.7111	23.044	22.9882	27.4515	26.0267	25.4076
BAZ1B	92.1707	97.0891	89.3039	83.5636	78.648	85.6843	99.4503	99.7728	93.8875	88.3267	85.6865	90.4651
BAZ2A	25.8624	28.67	27.0445	29.4678	25.0642	28.073	39.9716	38.9436	36.0041	39.2954	39.4249	38.9337
BAZ2B	10.877	10.928	10.0661	13.682	13.442	13.8164	16.2645	12.5043	11.4798	16.0259	14.5594	16.0883
BBC3	1.10177	2.03125	1.97056	2.7207	2.07318	3.01599	2.13398	2.46455	2.20874	3.9913	4.16168	2.93168
BBIP1	13.3631	13.2543	14.5752	23.7888	15.8986	18.3728	12.868	12.5078	13.4757	14.9617	15.256	15.2594
BBOX1	0	0.041159	0	0	0	0	0	0	0	0	0	0
BBOX1-AS1	0.005688	0.004187	0.003119	0.005358	0.003782	0.00348	0.003116	0.001386	0.001276	0.001681	0.003271	0.001901
BBS1	4.03586	3.99418	4.71707	4.88664	3.99247	5.36288	4.57708	4.59107	4.35506	4.32422	3.94615	3.94392
BBS10	15.2722	14.4333	13.3988	22.2305	19.4891	19.4761	13.221	12.2343	13.2564	18.8665	18.2357	18.3527
BBS12	2.3614	2.26184	2.84242	2.91613	2.86292	2.59514	3.42142	2.42484	3.11333	3.05986	3.41224	3.11802
BBS2	13.9944	13.7013	15.0418	23.6981	23.9829	21.6641	15.5516	15.3715	15.0511	21.9193	22.2367	20.4554
BBS4	6.53055	6.81511	6.62421	9.07978	8.14434	8.08993	6.49213	7.12699	6.91668	8.67682	8.65452	8.77347
BBS5	0.717106	0.712168	0.879851	0.938378	1.21437	0.83034	1.08004	0.829036	0.844859	1.06266	0.909715	1.01698
BBS7	10.6183	9.81005	10.2991	10.3674	10.3844	9.926	9.72097	8.40315	9.57201	9.00597	8.49796	8.48426
BBS9	2.80172	3.30476	3.45482	6.19932	5.20715	4.49241	2.23852	2.12731	2.06651	2.92226	2.47229	2.12766
BBX	21.4092	22.083	21.5643	30.2714	27.8513	27.8297	29.3417	28.1584	25.8251	37.0621	33.2619	33.1092
BCAM	3.50522	4.84671	4.98826	4.38157	2.91122	4.72259	4.15527	4.06389	4.59071	4.65441	4.5351	3.98375
BCAN	0.10034	0.247637	0.207675	0.454652	0.109625	0.125371	0.239812	0.151658	0.327592	0.219078	0.178277	0.313571
BCAP29	24.5534	22.6608	22.2543	12.8712	12.4692	11.516	23.5764	20.6495	21.5942	15.4187	14.109	15.7152
BCAP31	94.5349	131.919	103.43	151.867	97.5252	104.032	103.12	104.564	105.355	158.485	145.164	115.502
BCAR1	10.9482	14.7316	14.115	15.5535	11.0866	14.8444	14.6387	12.9943	15.0811	28.9911	27.9453	13.0774
BCAR3	7.02448	8.67985	8.42928	5.51796	4.14085	5.30007	8.17842	7.506	8.12736	4.93746	5.09329	5.41434
BCAR4	0	0	0.053545	0.01182	0	0	0	0	0	0	0	0
BCAS1	0.050118	0	0	0.060719	0	0	0	0	0.040834	0	0	0
BCAS2	25.8328	20.6279	27.7787	33.817	28.8511	31.4356	26.6364	26.0798	25.2898	31.9558	28.642	29.1742
BCAS3	4.39916	5.5287	5.02191	6.19695	5.10638	5.52829	4.38685	4.54384	4.42681	3.92939	3.28333	4.08086
BCAS4	6.89402	8.14662	8.13926	8.96271	9.30272	9.04482	9.65776	7.98143	7.5542	8.90799	7.74716	7.77939
BCAT1	3.83585	3.727	3.51487	13.3337	12.9714	13.0945	1.63843	1.32074	1.49086	5.18164	5.51377	5.7656
BCAT2	6.62483	7.15505	8.98911	12.1414	8.82525	8.82747	5.19279	5.15844	6.34722	5.73145	5.52779	5.83622
BCCIP	12.4238	12.6522	12.8324	12.6672	11.1648	12.5231	12.5311	11.8115	29.4445	12.6739	13.1795	13.3605
BCDIN3D	1.49593	1.38528	1.39059	2.05092	1.63908	1.44788	1.55559	1.45583	1.79284	1.96652	2.16891	1.57041
BCDIN3D-AS1	0.204918	0.175966	0.133462	0.36397	0.239888	0.273238	0.223593	0.237085	0.298225	0.178661	0.226595	0.240303
BCHE	17.7635	13.4125	15.8513	25.2288	26.8501	23.462	12.4368	12.3784	11.6981	14.9293	13.4676	13.629
BCKDHA	19.7331	23.0446	23.3772	27.0012	20.7502	23.6929	19.415	20.1734	21.7871	23.3102	22.8451	21.2818
BCKDHB	3.11226	3.43881	3.67182	5.83249	5.2091	5.70197	3.21821	2.60426	2.62237	3.32886	3.01773	3.48865
BCKDK	14.4693	19.9871	20.4746	17.8109	11.5786	14.4521	19.5523	18.2788	19.547	13.5602	14.0116	13.8173
BCL10	4.55568	4.78057	4.54132	7.5716	6.92373	6.17842	6.31119	4.62083	5.24818	6.8654	6.72195	6.46148
FUT6	0.003702	0	0	0	0.00641	0	0.006114	0.032778	0	0	0	0.013693
BCL11B	0	0	0	0	0	0	0.007154	0.017046	0.008822	0.018793	0.007699	0
BCL2	0.667707	0.792678	0.760196	0.584983	1.0643	0.586299	0.732695	0.581956	1.03844	0.331074	0.384257	0.261989
BCL2A1	0.523284	0.53507	0.297309	0.298341	0.639701	0.315938	0.485685	0.289324	0.413807	0.320578	0.36116	0.495119
BCL2L1	98.8953	105.445	108.489	125.803	101.819	115.621	102.952	98.4902	101.76	103.999	98.044	101.039
BCL2L10	0	0	0	0	0	0	0	0	0	0.057429	0	0
IFI30	5.56142	7.35939	6.33406	6.9855	7.91368	8.52303	66.4327	66.1608	69.671	111.372	102.74	95.9144
BCL2L12	6.41915	6.87954	7.1552	6.20889	3.80065	4.29347	7.28682	6.06372	7.88341	4.70447	4.86405	4.67224
BCL2L13	3.62489	3.58269	17.3189	4.90067	4.78133	21.1036	5.65327	5.05163	5.16455	7.17357	7.15932	8.43702
BCL2L14	0	0	0	0.007123	0	0	0	0	0.014371	0.007654	0	0.012231
BCL2L15	0.046695	0.046829	0.042283	0.04243	0.024261	0	0.04628	0.068922	0.014266	0.030395	0.012451	0.015022
BCL2L2	9.19593	10.8885	8.98224	10.5843	8.97601	10.6311	12.7467	10.9722	12.092	13.2203	13.5912	11.9523
BCL2L2-PABPN1	47.0854	50.4784	43.5964	41.3795	41.3266	42.9503	53.7386	48.4818	54.729	52.6892	48.2102	53.4958
BCL3	15.0927	19.9496	18.9899	12.5892	7.41361	9.61164	17.9584	16.5073	16.616	10.6958	9.2213	9.68662
BCL6	3.4879	4.40917	4.4075	3.46981	3.32441	2.98676	4.34769	4.18375	3.20887	3.00708	3.29351	3.8304
BCL6B	0.016469	0.022021	0.019883	0	0.102337	0.063548	0.032646	0.019446	0	0.021439	0.03443	0.062165
ERBB4	0.00487	0	0	0.029495	0.016798	0.043838	0.009555	0.022997	0.017852	0.024975	0.013815	0.057433
BCL7B	38.7524	41.3843	45.1698	67.3701	44.8867	48.6691	47.1365	40.8523	42.5922	49.1155	63.3233	57.5005
BCL7C	25.1484	24.9825	10.5551	32.5823	25.5674	27.9918	8.6557	18.2324	7.97674	17.7022	20.3154	15.7403
BCL9	5.75363	6.72184	6.47613	8.47233	6.88657	8.36747	6.92777	6.93678	6.42622	7.04256	6.9009	6.90875
BCL9L	11.7348	16.4948	14.9651	17.6183	14.5218	17.1155	19.6783	19.0539	18.5429	20.9342	20.9675	20.0575
BCLAF1	48.991	46.8415	44.6657	53.894	55.1733	52.3841	54.6046	50.7656	50.6651	53.3539	53.5518	58.0719
GRAPL	0	0.006423	0	0	0.062382	0	0.029751	0	0.036685	0	0.064035	0
LINC01556	0	0.020563	0	0.037263	0	0	0.08383	0.127114	0	0.02002	0.020504	0.049472
BCOR	4.63828	5.98226	4.70498	4.31741	3.58992	4.11621	7.4412	7.32109	6.49817	6.75437	6.15096	6.62894
BCORL1	3.4995	4.55786	4.01697	3.68389	2.74933	3.94611	4.46226	4.67701	3.88545	3.68452	3.7435	3.68893
BCORP1	0	0	0	0	0	0	0	0	0	0	0	0
BCR	4.37095	5.46931	5.02916	4.34992	3.28455	4.62687	4.59542	5.57903	5.02098	3.15235	3.47101	3.32129
BCRP2	0.273605	0.384143	0.328833	0.257653	0.173167	0.345513	0.391558	0.340053	0.340338	0.202703	0.216227	0.176038
BCRP3	0.524997	1.14614	0.888961	0.874115	0.363778	1.07384	0.951964	1.11541	0.806746	0.639049	0.775809	0.596901
BCS1L	5.52389	7.48912	6.44752	5.39935	5.22923	6.46148	4.76026	5.17877	5.41524	4.71913	5.22671	3.89733
BCYRN1	155.108	212.431	256.299	461.817	625.894	617.603	44.9515	46.6111	43.1333	92.1137	165.053	84.6274
BDH1	0.015737	0	0.026979	0.004766	0.040881	0.030362	0.023396	0.008733	0	0.029091	0.016786	0.008268
BDH2	5.45268	5.43702	5.73254	11.2994	9.70758	9.01706	4.95417	4.78634	5.67569	9.28243	9.47375	9.56862
TNFSF18	0.639523	0.168121	0.575342	2.17396	3.30007	2.29797	4.22303	4.50345	5.28325	20.9351	23.9545	22.8089
ESRRG	0	0.010526	0	0.009537	0.049077	0.030374	0.062414	0.018405	0.025205	0.081981	0.116205	0.090826
FYB	0.058842	0.061056	0.028418	0.05532	0.073127	0.242186	0.362513	0.470809	0.64549	1.52899	1.16188	1.10826
BDNF-AS	0.431452	0.401245	0.406888	0.592845	0.387782	0.438366	0.301559	0.181213	0.288543	0.444188	0.298545	0.381399
BDP1	5.03237	5.25396	5.07641	5.13221	5.50434	5.40607	6.06078	5.69486	5.2298	5.67636	5.64133	5.89947
BEAN1	1.86333	2.25292	2.36675	1.71719	1.21162	1.60793	1.85004	1.56109	2.55619	1.18861	1.08576	0.876847
C2orf88	0.015152	0.017427	0.008558	0.013479	0.01199	0.009404	0.384156	0.010435	0.014374	0.022677	0.014579	0.008862
BECN1	54.9139	54.142	52.8338	78.7753	73.0314	72.3095	56.226	51.8708	52.7136	68.8094	64.076	63.6268
BECN2	0.044794	0.059896	0	0.097685	0	0.115229	0	0.052894	0	0.23326	0.286678	0.192139
BEGAIN	0.082727	0.265483	0.124849	0.245053	0.214475	0.205893	0.184483	0.192929	0.320497	0.261165	0.303988	0.288311
BEND2	1.59507	1.55969	1.57491	0.85942	0.891307	0.915678	1.66231	1.46938	1.42351	1.01326	0.761739	0.878637
BEND3	0.976571	0.787996	0.671438	0.928492	0.56912	0.567157	0.753808	0.951613	0.638756	0.836258	0.626913	0.71002
BEND3P3	0.698341	0.933902	0.838799	0.897708	0.686626	0.972089	0.797592	0.53108	0	0.565105	0.791169	0
BEND4	0.565582	0.554874	0.669701	0.4921	0.472502	0.485814	0.31571	0.541744	0.411265	0.304184	0.199412	0.245917
BEND5	0.031398	0	0	0.038039	0.085478	0	0.031119	0	0	0.067033	0.10047	0.056563
BEND6	5.89791	7.09857	6.31438	3.37077	3.5359	3.0942	3.70307	3.33607	3.60005	1.58777	1.68325	1.58516
BEND7	7.36306	8.25499	7.67498	6.63253	6.10553	6.6548	7.81613	7.51825	6.95448	5.81154	5.46239	5.65914
BEST1	0.215383	0.177759	0.242206	1.57898	1.2311	1.13815	0.169549	0.014197	0.083964	0.784384	0.757728	0.688098
BEST2	0	0	0	0	0	0.039094	0	0.03589	0.037146	0	0	0
TRIM34	1.26754	1.0687	1.22338	1.49141	8.32176	1.46951	9.58733	7.05659	18.6678	6.40953	36.3819	33.3144
BEST4	0.11079	0.161475	0.155831	0.232209	0.206068	0.36052	0.147128	0.086996	0.169249	0.529323	0.079176	0.086132
BET1	9.3988	9.023	9.56812	11.7153	10.9564	10.0878	11.9098	10.6971	11.4585	14.4289	12.4671	13.3743
BET1L	15.7676	18.8498	18.1714	25.8272	18.5751	21.262	20.4575	22.3532	22.5194	26.1041	26.5941	25.6737
BEX1	12.1442	10.5669	10.0761	24.2962	20.1882	21.4288	11.3841	11.9566	12.626	20.3179	17.7485	15.2816
BEX2	0.41072	0.481863	0.743818	2.33071	3.85831	2.56897	0.684485	0.696582	0.512814	1.85856	2.00985	2.48694
BEX4	0.045284	0	0.043738	0.21177	0.223979	0.174733	0.044882	0	0.055343	0.235807	0.337145	0.308837
BEX5	0	0	0	0	0	0	0	0	0	0	0	0
BFAR	15.0322	15.3897	16.1287	16.2764	15.1217	14.1475	16.5219	14.0726	15.7184	13.6134	14.2083	15.1907
BFSP1	0.91104	0.912867	0.85393	0.904522	0.842059	0.750953	0.735917	0.705608	0.681697	0.627081	0.650795	0.660703
BFSP2	0	0	0	0	0	0	0.145942	0	0.04499	0.047924	0	0
BGLAP	4.16456	6.43159	6.72605	5.86715	3.95717	4.84595	3.60096	4.00418	5.05524	5.033	4.08206	4.82775
BGLT3	0	0	0	0	0	0	0	0	0	0.062409	0	0
BGN	0.047508	0.084487	0.086036	0.057557	0.049365	0.122208	0.023542	0.118926	0.061834	0.085348	0.129723	0.097303
BHLHA15	0	0	0	0	0	0	0	0	0	0	0	0
BHLHA9	0	0	0	0	0	0	0	0	0	0	0	0
BHLHB9	0.519475	0.431184	0.449441	0.406115	0.30554	0.30735	0.310664	0.286564	0.311443	0.331754	0.282275	0.189187
BHLHE22	0	0	0	0	0	0	0	0	0	0	0	0
BHLHE23	0	0	0	0	0	0	0	0	0	0	0	0
BHLHE40	109.5	118.281	120.175	99.4189	80.2648	85.7223	116.871	118.562	117.717	75.0134	75.6926	77.6492
BHLHE40-AS1	0.106437	0.151311	0.135683	0.152802	0.101297	0.14572	0.110231	0.074665	0.108111	0.076376	0.054689	0.081808
BHLHE41	2.69474	2.43681	2.42313	2.43973	2.59392	2.67189	2.82636	2.78084	2.52452	1.9158	2.01691	1.84223
BHMG1	0.021079	0.028186	0	0	0.021904	0.025486	0	0.0458	0	0	0	0
BHMT	0	0	0	0	0	0	0	0	0	0	0	0
BHMT2	0	0	0	0	0	0	0	0	0	0	0	0
BICC1	0.504031	0.641043	0.740749	0.805028	0.714711	0.928894	0.555923	0.630001	0.677978	1.52009	1.3075	1.49835
BICD1	11.3403	12.1014	11.4047	8.30955	7.59686	7.96249	11.3242	10.9647	10.798	8.01417	7.86447	8.21066
BICD2	12.2689	14.4293	15.002	9.00243	7.91467	9.54289	10.5166	10.1074	13.7005	7.59863	7.87893	7.05003
BID	14.1616	15.956	17.0394	19.6776	15.3871	18.9592	13.2445	12.002	13.0701	12.9213	12.8403	13.2388
MIR320B2	0.042068	0	0	0.42812	0	0	0	0.417266	0	0	0	0
BIN1	33.3668	36.7841	36.6552	32.9388	24.8212	29.1991	33.4402	40.9222	34.4995	32.8576	28.5114	31.0825
BIN2	0	0	0	0	0	0.012474	0	0	0	0.025252	0.041378	0.0208
BIN3	16.8538	16.9838	17.2642	14.4812	12.3458	14.2509	18.0924	19.5396	16.8706	17.1979	19.342	16.1548
BIN3-IT1	0.189409	0.168845	0.182945	0.076491	0.065605	0.121809	0.093863	0.223656	0.038581	0.204661	0.168359	0.270813
BIRC2	22.4122	21.3225	21.0337	20.5593	19.7276	17.4822	31.3055	25.3286	29.3118	30.4864	30.2915	30.0747
PLEK	0	0.023952	0	0.024662	0.063455	0.020945	0.060524	0.096144	0.074631	0.052999	0.172827	0.087311
BIRC5	63.7575	56.2799	59.4019	35.7811	28.6244	34.0874	50.7302	50.0647	51.093	22.5189	23.2831	23.2023
BIRC6	15.7935	18.2461	16.8949	20.9717	19.8375	19.4996	18.1986	18.2546	15.5493	17.7383	17.5618	18.1746
BIRC6-AS2	0	0	0	0	0	0	0	0	0	0	0	0
BIRC7	0.042437	0	0.049187	0.567607	0.259286	0.163748	0.04206	0	0.051864	0.214354	0.09053	0.091013
BIRC8	0	0	0	0	0	0	0	0	0	0	0	0
PLSCR1	13.0172	11.8139	13.1504	10.6939	9.4924	10.2337	129.918	118.41	116.866	122.644	125.802	120.812
BIVM	16.3843	15.9572	15.729	13.8518	13.3437	12.0289	17.8834	16.7494	16.5259	11.8613	12.6571	12.6252
BIVM-ERCC5	20.9217	20.3346	19.4408	28.9525	27.8031	28.0096	23.1487	23.5872	22.7804	29.9266	28.5177	30.2542
BLACAT1	4.90883	4.70683	5.57134	3.84094	3.24679	4.27406	5.02577	5.04068	5.07547	4.03305	3.88011	4.53857
BLACE	0	0	0	0	0	0	0	0	0	0	0	0
BLCAP	8.76201	13.3435	10.1245	23.3575	20.6364	21.8998	14.5181	12.4579	12.815	30.1861	30.0484	23.2405
BLID	1.69418	0.372822	0.507384	0.283946	0.394694	0.343027	1.07733	1.03701	0.742415	0.990733	0.464061	0.114106
BLK	0	0	0	0	0	0.0271	0	0	0	0.055443	0.023908	0.018748
BLM	6.3286	6.06387	6.47253	3.0728	3.24807	3.28816	7.21397	6.17879	6.60381	3.15071	3.31702	4.07795
BLMH	46.8719	47.4961	45.7348	38.4644	33.8022	38.3199	45.7155	44.4766	45.3303	38.4322	35.5608	35.6395
BLNK	0	0	0	0	0	0.106203	1e-06	0	0	0.165375	0.061651	0.068111
BLOC1S1	46.5701	25.4606	29.8981	59.3884	48.4531	30.501	22.4925	24.8707	34.7146	58.213	54.0063	51.3926
BLOC1S1-RDH5	13.081	16.009	15.1946	23.4682	14.6697	18.988	13.1222	14.2719	15.0227	19.9626	16.8544	17.3477
BLOC1S2	25.6007	23.907	21.3251	33.2841	30.9282	28.2485	28.4061	24.3886	24.5224	29.4696	32.9387	33.6404
BLOC1S3	1.55078	1.78889	1.6729	1.48726	1.13396	1.05262	2.08222	2.14745	2.06928	2.5965	2.28946	2.77493
BLOC1S4	5.3637	6.48417	3.76023	9.14719	5.19815	5.74266	5.98528	6.6311	5.77506	7.86365	9.48809	4.86829
BLOC1S5	6.04284	4.93276	5.98674	3.7567	3.18004	2.1964	5.98295	5.20612	5.53694	3.45042	3.37053	3.57703
BLOC1S5-TXNDC5	72.4284	74.8996	76.1942	65.5243	53.5291	55.0698	60.8257	57.1842	58.8658	34.702	36.7125	35.7119
BLOC1S6	27.1928	26.225	12.1834	36.9896	37.5166	34.1105	17.5886	10.6999	7.12906	18.6033	12.6626	10.2804
BLVRA	86.9137	93.3298	91.9373	102.877	88.5224	96.9148	91.3016	87.2537	93.7036	97.7205	91.3863	96.161
BLVRB	119.197	126.826	130.705	167.324	137.616	158.36	124.471	116.741	138.742	163.093	150.575	149.17
BTLA	0	0	0.021801	0	0	0	0.143174	0	0.066204	0	0	0
BMF	1.72983	1.8811	1.73869	1.66316	1.42948	1.40585	1.09969	1.41521	1.19798	0.549617	0.540284	0.740988
BMI1	40.6009	38.3015	38.9532	32.1421	31.0197	30.8972	38.7632	35.2407	37.1883	28.2912	26.8722	28.4563
BMP1	39.0108	51.9533	52.5912	46.2311	47.391	39.1218	43.3039	41.0802	43.4042	53.427	40.8807	48.448
BMP10	0	0	0	0	0	0	0	0	0	0	0	0
BMP15	0	0	0	0	0	0	0	0	0	0	0	0
BMP2	0.03686	0.098573	0.155757	0.044656	0.038301	0.071113	0.09133	0.130573	0.090094	0.023992	0.058974	0.059288
BMP2K	3.87861	4.18793	4.09303	5.49267	4.74274	5.2431	4.34778	4.5489	4.28302	4.69403	5.12751	5.23383
BMP3	0	0	0	0	0	0	0	0.02391	0	0.004394	0	0
BMP4	0.63484	0.49031	0.471101	0.406946	0.523543	0.625003	0.57205	0.592299	0.820329	0.249978	0.447253	0.447837
BMP5	0	0	0.094961	0.032411	0.027798	0	0	0	0	0.104483	0.057072	0.172128
ZNF705A	0.003378	0	0	0	0	0	0.011715	0	0.020636	0	0.003603	0
BMP7	1.34369	1.4235	1.47101	1.01968	0.970628	0.813932	0.751661	0.684317	0.91067	0.460845	0.427668	0.319064
BMP7-AS1	0	0	0	0	0	0	0	0	0.054685	0	0	0
BMP8A	0.144463	0.109554	0.195846	0.296913	0.123307	0.238899	0.092044	0.097476	0.099627	0.147767	0.088053	0.073769
BMP8B	0.076933	0.082296	0.261934	0.116881	0.114796	0.195529	0.076249	0.054506	0.056413	0.060092	0.10635	0.082498
WASIR2	0.018661	0	0	0.090433	0.034515	0.048003	0.11097	0.022035	0.045612	0.14576	0.071656	0.015208
BMPR1A	15.8436	16.2018	16.6969	13.0887	12.6526	12.2067	19.7659	17.7727	19.3627	14.9526	15.1713	16.1567
BMPR1B	0.001021	0	0.000493	0.000615	0.001167	0.002639	0.001138	0.000362	0.000749	0.000831	0.000545	0.002846
BMPR1B-AS1	0	0	0	0	0	0	0	0	0	0	0	0
BMPR2	21.7857	23.3371	22.3595	12.7071	11.3693	12.0309	18.506	17.79	15.9287	12.0758	10.958	12.1554
BMS1	15.3981	14.6274	13.926	17.1341	17.8792	17.1962	16.1518	14.3986	15.0682	17.1509	18.2055	18.3514
BMS1P17	0.026692	0.040687	0	0.056591	0.016641	0	0	0	0	0.034748	0.045553	0.017173
BMS1P18	0.026692	0.040687	0	0.056591	0.016641	0	0	0	0	0.034748	0.045553	0.017173
BMS1P20	4.49323	4.02201	4.80944	6.08843	5.98993	5.90858	3.78073	3.61875	4.19944	5.43021	5.85232	5.20225
BMS1P21	0.333088	0.362193	0.383869	0.206358	0.89232	0.502054	0.62954	0.492762	0.213656	0.554349	1.82034	1.67226
BMS1P4	2.21024	1.84177	2.19057	2.82018	2.91042	3.57505	2.4576	2.67308	2.31682	4.22585	4.52468	3.77897
BMS1P5	0.782598	0.821411	0.753354	0.960227	1.26344	1.0393	1.03142	1.02737	0.987606	1.20481	1.25534	1.23293
BMS1P6	0.855194	0.881978	1.02793	1.3501	1.1509	1.09842	1.16585	1.09385	1.22423	1.60632	1.33366	1.33799
BMX	0.032074	0.021443	0.075124	0.102586	0.037994	0.139437	0	0	0.019599	0.020877	0.017106	0.016853
BNC1	0.023527	0	0.042608	0.040761	0.036671	0	0	0	0	0.015315	0.019072	0.037844
BNC2	5.20535	5.38675	5.07758	3.90205	3.46047	4.1332	4.8848	4.94917	4.10238	3.58166	3.41231	3.64358
BNIP1	9.58097	9.26249	8.70013	12.1455	9.27228	9.43654	8.1375	8.87795	7.65903	9.78021	11.4713	10.5758
BNIP2	35.5547	33.58	32.7702	41.3827	38.172	39.9321	35.7311	32.2148	33.7952	38.9562	35.5117	38.7255
BNIP3	16.3475	17.0217	16.0835	17.6752	15.2771	13.4139	19.5918	18.4697	19.864	19.4703	17.9185	19.8859
BNIP3L	39.9729	39.5295	40.0501	50.3434	48.0746	45.6452	29.5735	27.304	28.0124	33.1497	30.0137	30.8593
BNIPL	0.264275	0.370108	0.203414	0.110224	0.120047	0.182648	0.143129	0.255786	0.132956	0.031334	0.124769	0.100141
BOC	1.98222	2.38009	2.34311	1.76702	1.38461	1.71077	2.12303	2.10604	2.50745	1.7188	1.78512	1.53971
BOD1	33.033	30.8814	28.5059	44.5475	44.7756	43.1166	27.7253	26.883	26.8631	42.0273	37.6428	38.8595
BOD1L1	14.7884	16.0105	13.9992	16.1653	15.296	16.2001	18.6193	18.9558	16.4172	18.7375	17.1379	17.3517
BOD1L2	0	0	0.041883	0.102969	0.052267	0.100391	0.042289	0.020482	0	0.090321	0.054393	0.0186
BOK	0	0.029326	0	0	0.02279	0.112835	0.043474	0	0	0.142758	0.093575	0.094073
ACTN2	0	0	0.013717	0.004589	0	0	0.060052	0.026829	0.044059	0.426245	0.458058	0.386676
BOLA1	5.30139	4.70467	5.56144	6.26522	4.61614	6.19658	5.43555	6.16717	5.73389	6.17133	4.63011	4.60541
BOLA2	32.4591	36.6508	29.8148	36.3214	32.157	34.9794	25.7309	25.84	27.2376	36.6015	30.3244	35.037
BOLA2B	28.4363	30.9462	29.8148	36.3214	32.157	34.9794	25.7309	25.84	27.2376	31.0311	30.3244	31.164
BOLA3	34.9023	31.2985	28.1197	39.4835	35.7734	34.0027	33.4114	30.8559	31.7069	50.2941	48.1084	49.5417
BOLA3-AS1	1.16555	1.46489	1.42579	1.2969	0.940417	1.37446	1.04928	1.01588	0.890222	1.02704	0.767506	0.920869
BOLL	0	0	0	0	0	0	0	0	0	0	0	0
BOP1	14.364	18.3949	16.9621	16.0913	13.1658	16.1325	11.6185	11.9364	12.3937	10.9593	12.0452	10.3016
BORA	8.31067	7.45591	7.47544	4.50543	5.26173	5.06879	12.2719	10.6147	11.3723	7.5382	7.28315	7.58124
BPESC1	0	0	0	0	0	0	0	0	0	0	0	0
BPGM	4.70829	4.82839	4.58248	4.39053	4.19592	4.27379	3.26798	3.61123	4.10961	3.25938	3.54646	2.9334
BPHL	3.61459	4.60754	4.01358	5.34582	4.27705	10.1704	6.01397	3.4175	3.10756	4.21368	3.79296	3.41697
BPI	0	0	0	0	0	0	0	0	0	0	0	0
BPIFA1	0	0	0	0	0	0	0	0	0	0	0	0
BPIFA2	0	0	0	0	0	0	0	0	0	0	0	0
BPIFA3	0	0	0	0	0	0	0	0	0	0	0	0
BPIFA4P	0	0	0	0	0	0	0	0	0	0	0	0
BPIFB1	0	0	0	0.040726	0	0	0	0	0	0	0	0
BPIFB2	0	0	0	0	0	0	0	0	0	0	0	0
BPIFB3	0	0	0	0	0	0	0	0	0	0	0	0
BPIFB4	0	0	0	0	0	0	0	0	0	0	0	0
BPIFB6	0	0	0	0	0	0	0	0	0	0	0	0
BPIFC	0	0	0	0.035523	0.030467	0	0	0	0.035834	0	0	0
BPNT1	14.6874	13.7987	15.1901	22.7105	20.0442	19.2954	13.2495	12.1478	12.9407	18.7636	15.0645	17.4367
BPTF	20.496	21.5548	20.7067	22.2697	21.1866	21.9157	23.872	22.6629	21.3125	21.0865	19.6564	21.0672
BPY2	0	0	0	0	0	0	0	0	0	0	0	0
BPY2B	0	0	0	0	0	0	0	0	0	0	0	0
BPY2C	0	0	0	0	0	0	0	0	0	0	0	0
BRAF	4.17688	4.52898	4.14548	5.27647	4.263	5.04739	4.38956	4.25289	4.44914	5.15386	4.2358	4.60326
BRAP	10.8772	9.8079	9.94883	11.9902	10.5037	10.4781	11.9775	11.0473	11.7418	13.5981	13.0219	14.1627
BRAT1	9.8967	15.1991	14.4964	13.986	8.48817	11.9203	12.9274	13.6483	14.0024	11.1631	11.5115	10.3807
BRCA1	11.3463	11.0116	10.5712	6.53401	5.91618	6.1696	14.7058	14.0822	13.0048	9.95834	9.14247	9.34395
CASP1	0.982027	0.689237	0.65376	1.7431	1.62126	1.61839	7.58456	7.33155	7.26672	20.0125	17.289	16.1979
BRCAT107	0	0	0	0	0	0	0	0	0	0	0	0
BRCAT54	0.368715	0.687785	0.855155	0.805689	0.665074	0.749367	0.755623	0.857008	1.0355	1.18322	1.18341	1.16741
BRCC3	19.4734	18.9896	18.6739	20.2059	20.3607	19.0325	20.2589	17.9995	18.6038	20.5497	19.8949	19.5848
BRD1	7.01278	6.9694	6.32758	6.58941	7.14638	7.23422	8.76166	8.55373	9.04758	9.80239	8.71599	8.73633
BRD2	4.68823	5.01908	4.68065	5.07952	4.68169	4.81009	6.7027	6.29244	6.2727	6.89652	6.82027	6.88421
BRD3	12.4444	14.8549	12.4295	13.8963	11.5894	13.2211	17.4876	15.5045	15.3857	15.5533	14.912	13.9239
BRD4	3.2591	4.64459	3.97047	4.27452	3.42867	4.49058	4.749	4.43425	3.9608	4.76007	4.31839	4.41301
BRD7	47.6223	46.7058	43.3538	40.557	41.5849	41.912	60.3608	57.12	58.1915	53.2331	51.9185	54.7744
UNC93A	0.013751	0	0	0.049976	0.028575	0	0	0.129893	0	0.053702	0.029333	0
BRD8	13.9086	14.8009	14.3719	11.5557	10.7359	10.82	18.8736	19.2399	18.5909	13.1719	13.6276	13.8371
BRD9	14.3264	15.7212	15.5201	15.7669	15.8265	16.8797	18.0957	18.3844	16.8999	19.0029	17.2297	16.513
BRDT	0.022989	0.018671	0.025872	0.047959	0.03271	0.028982	0.022718	0.019947	0.020013	0.021027	0.024752	0.020719
BRDTP1	0.142115	0.190027	0.085791	0	0.044302	0.365577	0.070426	0	0.086842	0.185009	0.100046	0.228592
BRE	14.6429	16.5241	16.3138	29.0553	25.4588	26.4697	14.3125	12.5354	13.0549	21.6199	20.2057	21.1305
CCR9	0.016192	0	0	0	0.022738	0	0.021688	0.077517	0.053486	0	0.023341	0
BREA2	0.028969	0.27115	0.058291	0.244976	0.08007	0.11178	0.102213	0.171035	0.070807	0.110875	0.092698	0.107482
BRF1	2.09196	2.84826	2.17805	2.60002	2.21452	2.18976	2.81826	2.43408	2.69362	2.81037	2.14701	2.32325
BRF2	7.79314	7.58097	9.24985	10.6661	8.2903	9.03571	9.67787	8.74845	9.88606	11.1566	12.831	10.3869
BRI3	35.7088	56.3963	51.2175	88.3362	61.645	76.3494	50.3601	44.8135	71.8177	91.8448	64.6548	89.5113
BRI3BP	6.5201	7.97743	7.09061	6.11441	5.56762	6.07449	7.109	5.46466	6.47579	5.8738	5.8846	5.74861
BRICD5	2.00007	1.78744	1.78659	1.10242	1.03563	1.39634	1.68428	1.9641	1.93373	1.27696	0.983795	1.17502
BRINP1	0	0	0	0	0	0	0	0	0	0	0	0
BRINP2	0	0	0	0	0	0	0	0	0	0	0	0
BRINP3	0.02013	0.053832	0	0.024388	0.020917	0.025891	0.019951	0	0.024601	0	0	0.021586
BRIP1	8.71148	8.729	8.13328	5.19055	4.4496	4.45131	12.5486	11.5989	11.64	9.41382	8.99009	9.86033
BRIX1	54.0781	46.694	46.3952	48.0138	44.0747	47.2744	59.598	51.0873	57.3635	55.3055	54.563	55.5357
BRK1	125.697	128.236	130.119	173.926	131.51	139.522	102.993	97.4831	106.587	128.967	125.154	118.214
BRMS1	33.731	39.6644	35.733	32.242	30.1056	38.3031	37.1594	36.0099	39.6486	34.1508	36.6219	31.0303
BRMS1L	4.60476	4.88468	4.32207	7.72149	8.09048	6.08622	5.77071	5.14343	4.83026	6.79485	7.13021	7.04634
BROX	24.3315	25.1742	26.3686	29.2601	26.6565	23.1435	27.9157	28.016	23.1783	24.4759	23.2781	24.4336
BRPF1	8.79181	9.12173	9.36675	10.7759	9.10828	10.9505	9.98345	9.87287	10.1965	10.9765	11.4958	9.961
BRPF3	8.09206	9.39325	8.82957	11.1215	9.09033	10.2461	11.7179	11.8907	11.7357	11.7007	11.6636	11.4422
BRS3	0	0	0	0	0	0	0	0	0	0	0	0
BRSK1	7.39192	8.73465	8.50618	8.74916	6.88133	9.6304	9.42717	9.65762	9.31113	9.0618	9.17043	9.00436
BRSK2	0.52092	0.75453	0.601821	0.522267	0.376406	0.508159	0.818634	0.72452	0.711345	0.520029	0.451664	0.377797
BRWD1	8.74524	8.971	8.72174	9.77529	9.6835	8.68713	9.22528	8.46056	7.39516	9.01637	8.03744	8.89362
BRWD1-AS1	0.084014	0.674033	0.093319	0.278892	0.022697	0.425754	0.749408	0.281742	0	0.43749	0.121874	0.668476
BRWD1-IT2	0.402752	0.846271	0.277861	0.418239	0.835804	0.868796	0.282842	0.407636	0.562531	0.659139	0.797814	1.04886
BRWD3	2.11604	2.54632	2.20862	2.70741	2.7202	2.89034	2.44517	2.30328	2.1394	3.46364	3.06104	3.32506
BSCL2	17.8014	37.408	21.1437	25.9326	19.7406	21.5661	25.4509	32.2163	24.2565	34.0978	28.9654	24.3822
BSDC1	12.3706	13.3492	12.8379	17.5333	15.5048	16.6068	14.2815	15.3885	14.8538	18.6947	19.183	18.1699
SERPING1	0.899936	1.4069	2.14831	2.68851	2.38679	2.49424	13.6994	12.689	15.5852	23.7301	20.3655	22.7319
BSN	0.047289	0.107011	0.074487	0.170292	0.113398	0.115567	0.115371	0.102231	0.119234	0.175124	0.189117	0.185133
BSN-AS2	0.174852	0.119287	0.053853	0.135102	0.253531	0.104416	0.147657	0.116928	0.126471	0.145172	0.404888	0.397482
BSND	0	0	0	0	0.044032	0	0	0	0	0	0	0
BSPH1	0	0	0	0	0	0	0	0	0	0	0	0
BSPRY	0	0	0	0	0	0	0	0	0	0	0	0
BST1	0.116892	0	0.132604	0.153974	0.122277	0.353164	0.155508	0.046318	0.047939	0.051065	0	0
DHRS2	0.963549	1.19269	0.73539	2.52568	2.67041	2.72916	9.3841	8.81529	8.81418	13.903	14.5795	14.2868
BSX	0	0	0	0	0	0	0	0	0	0	0	0
BTAF1	19.5019	19.6373	19.804	24.1788	24.2044	24.053	24.6778	23.716	24.5485	32.3917	29.2884	31.9355
BTBD1	39.4988	38.3908	39.7914	45.3528	39.2435	38.611	34.2761	32.0701	33.6864	39.0121	34.6509	36.1873
BTBD10	6.1311	5.72053	6.09793	6.04435	5.86946	5.56047	5.94149	5.22039	5.83274	6.0436	5.66941	6.19138
BTBD11	1.68936	2.25353	2.07551	0.673719	0.635815	0.841769	0.937521	1.19485	1.03114	0.383935	0.377161	0.501313
BTBD16	0	0	0	0	0	0	0	0	0	0	0	0
BTBD17	0	0	0	0	0	0	0	0	0	0	0	0
BTBD18	0.000183	0	5.2e-05	2e-05	0	2.1e-05	0.000182	0	0	2.1e-05	0	0
BTBD19	1.73718	2.42261	2.3631	3.2742	2.69845	2.39017	2.66387	2.37922	1.99308	2.91248	3.15601	2.33726
BTBD2	32.6472	43.8686	41.1341	32.3971	23.3364	30.98	40.8532	37.7458	41.2622	30.0874	28.3241	25.3069
SAMD9L	16.9694	16.1144	14.8452	32.599	35.125	31.5393	161.025	140.419	143.306	263.402	238.896	235.139
BTBD6	0	0	0	0	0	0	0	0	0	0	0	0
BTBD7	1.25905	1.30788	1.23463	1.58848	1.41865	1.48174	1.1569	0.962111	0.953277	1.09533	1.04401	1.1338
BTBD8	0.104529	0.568756	0.144647	0.27666	0.36094	0	0.444684	0.446245	0.229946	0.476278	0.542896	0.465604
BTBD9	2.34331	2.69995	2.27977	3.38041	2.82227	3.28538	2.623	2.75226	2.63424	2.86001	2.83807	2.82056
SAMHD1	15.6292	15.5019	16.7329	18.2978	18.2549	17.1863	157.072	143.576	143.463	135.039	135.7	139.396
BTD	6.73994	0.5952	7.27923	0.597914	0.495588	0.514849	0.486501	4.69401	0.454911	0.434417	0.432656	0.472542
BTF3	387.202	397.655	392.017	475.661	398.708	459.772	349.587	339.125	371.714	409.125	415.932	410.834
BTF3L4	11.9154	11.9964	12.0746	14.0665	13.0153	13.2968	12.1891	11.4278	12.0668	15.2353	14.7096	14.3374
BTF3P11	0	0	0	0	0	0	0.133056	0	0.110858	0	0	0
BTG1	7.06272	7.91787	7.98792	7.36913	5.98108	6.50898	10.7409	9.70286	9.2434	7.65162	7.99147	7.90639
BTG2	7.19173	5.73649	5.72048	15.4875	13.9922	13.5479	6.57727	6.10357	5.32943	12.5109	13.8432	13.3544
BTG3	32.5615	25.5061	25.6807	25.2774	22.2036	22.8233	33.5813	32.5762	32.7047	32.1711	32.852	33.7775
BTG4	0	0	0	0.365209	0.402555	0.278628	0.113599	0.135342	0	0.117878	0.037899	0.073745
BTK	0.037514	0	0	0	0.019491	0	0.01859	0	0	0.024419	0	0
GSDMC	0.01369	0	0	0.121284	0.088908	0.11005	0	0.101033	0.02562	0.197712	0.21447	0.130745
BTN1A1	0	0	0	0	0.021159	0.026191	0	0	0	0.026509	0.02172	0.021836
BTN2A1	15.3622	15.5693	16.3893	12.3025	13.0758	12.1012	22.0033	20.0581	22.6529	17.9942	18.3152	18.7051
TMEM140	2.34306	2.14558	2.24972	4.57872	4.60398	3.86027	20.8183	20.1909	21.0845	31.0705	28.4037	28.7897
BTN2A3P	1.88587	2.36161	2.39714	2.67541	2.32671	2.1261	2.78644	3.22683	3.06885	3.35208	2.89413	3.27862
CLDN23	0.059482	0	0	0.250781	0.247229	0.038253	0.294764	0.035119	0.218082	0.232305	0.222058	0.190713
HIST1H1T	0	0.107071	0	0	0.083206	0.102993	0.31745	0.472764	0.195722	0.208486	0	0.429331
HFM1	0.000574	0.000775	0.000292	0	0	0.000152	0	0.00058	0.01453	0.03985	0	0.012916
BTNL10	0	0	0	0.180343	0	0	0	0	0	0	0	0
BTNL2	0	0	0	0	0	0	0	0	0	0	0	0
BTNL3	0	0	0	0	0	0	0	0	0	0	0	0
BTNL8	0	0	0.017284	0	0.014876	0	0	0	0	0	0.01527	0.015352
BTNL9	0	0	0	0	0	0	0.014603	0	0	0	0.015716	0
BTRC	2.031	1.85518	2.08328	2.86978	2.71368	2.7742	2.69918	2.17804	2.33035	3.11166	2.96737	3.19354
BUB1	61.2995	57.9869	61.2467	33.7278	30.4857	34.5334	74.0938	70.4612	70.7367	40.6645	39.6326	41.6551
BUB1B	45.3856	43.9772	40.9462	22.929	22.018	21.7187	44.2746	43.546	42.5187	21.2062	22.8154	22.8546
BUB3	29.0051	28.588	30.0593	29.894	23.7794	26.5081	32.4552	31.5462	30.9189	28.5768	33.9884	28.9706
BUD13	11.1213	11.8269	10.2905	9.24033	7.40949	8.20345	11.808	11.2155	13.297	11.864	11.6744	11.2902
BUD31	102.49	96.3264	104.078	114.413	114.862	111.513	93.0801	82.5606	91.8122	105.633	102.422	102.511
BVES	1.95051	2.0398	2.13723	2.13518	1.61822	1.58783	2.23705	1.93289	2.14257	1.23179	1.32234	1.50689
BVES-AS1	0.033851	0.045264	0.020434	0.041012	0	0	0	0	0.019857	0.065221	0.036107	0
BYSL	9.85689	11.1477	11.4005	10.2843	8.88063	9.91861	9.50387	10.1462	12.1705	12.3269	9.69977	10.5092
BZRAP1	0	0	0	0	0.007836	0.0097	0	0	0	0.019635	0.008044	0
BZRAP1-AS1	0.024552	0.035075	0.020395	0.050085	0.027257	0.031579	0.033173	0.023044	0.035648	0.038518	0.061554	0.04883
BZW1	82.0631	73.5079	73.6647	70.5768	70.4464	62.8345	70.5919	58.3148	62.3384	57.0863	56.8364	58.0313
BZW2	27.1802	25.6113	25.2116	38.9649	37.5895	34.5623	18.5964	16.2611	18.0316	26.5425	28.5942	26.3789
C10orf10	12.1468	13.1987	13.1416	25.4021	20.1681	21.1495	15.6793	15.2429	16.2777	22.2275	22.9415	20.4764
C10orf105	0	0.031467	0.028412	0	0	0	0	0	0	0	0	0
C10orf107	0.910684	0.434013	1.441	3.02233	1.87909	1.85838	1.00737	0.639515	0.728759	1.52843	1.87054	2.43244
C10orf11	0.002407	0.001672	0.001608	0.006139	0.004564	0.006586	0.001334	0.002148	0.001081	0.002363	0.002197	0.001997
C10orf111	0.456572	0.404887	0.327143	0.419377	0.385734	0.740592	0.167847	0.439941	0.165576	0.970059	0.838161	0.889847
C10orf113	0	0	0	0	0.098247	0	0	0	0	0	0	0
C10orf12	5.5747	6.28798	6.14422	6.27728	6.07485	5.79807	6.96404	7.96456	6.05776	5.90842	6.30372	6.6521
C10orf120	0	0	0	0	0	0	0	0	0	0	0	0
C10orf126	0	0	0	0	0	0	0	0	0	0	0	0
C10orf128	0	0	0	0	0	0	0	0	0	0	0	0
C10orf131	0	0	0	0	0.102591	0.190482	0.14678	0.058291	0.154448	0.120819	0.210621	0.105872
C10orf142	0	0	0	0	0	0	0	0	0	0	0	0
C10orf2	4.22708	4.35596	3.93234	5.42751	4.92268	6.03383	5.37167	5.14402	4.92637	6.44121	6.21694	5.90868
C10orf25	0.172011	0.046001	0	0.104198	0.087939	0.110621	0.085241	0.020312	0.080305	0.121818	0.055042	0.129118
C10orf32	7.53373	7.25329	7.72407	11.6434	9.60325	11.2136	9.52026	8.54441	8.86607	12.5884	11.4499	10.8052
C10orf32-ASMT	17.2985	16.5388	18.1021	16.6906	17.3555	15.9086	18.6117	16.8422	17.3997	16.2641	16.7782	14.2175
C10orf35	19.1761	19.6244	16.6315	19.6817	17.5948	18.4744	21.4259	16.2394	19.4965	17.8251	19.76	17.2966
C10orf53	0	0	0	0	0	0	0	0	0	0	0	0
C10orf54	2.00574	2.30505	2.23808	5.43106	4.29873	4.90589	2.62283	1.81357	2.42184	4.33448	3.24841	3.81655
SDR42E1	0.02092	0	0	0.07401	0.043477	0.053816	0.041469	0.074109	0.076702	0.027235	0.066943	0.0673
LOC100129603	0	0	0.040124	0	0.105756	0.213722	0	0.367893	0	0.240655	0.245919	0.334094
C10orf67	0.007101	0.052753	0	0	0.020497	0	0	0	0	0.025679	0.02104	0
C10orf71	0	0	0	0	0	0	0	0	0	0	0	0
C10orf71-AS1	0	0	0	0	0	0	0	0	0	0	0	0
C10orf76	7.80543	8.79411	9.12595	9.51883	7.97715	8.63802	9.10813	8.76099	8.74919	9.70078	8.83316	9.55973
C10orf82	0	0	0	0	0	0	0	0	0	0	0	0
C10orf88	2.60612	2.46835	2.35724	2.73361	2.82644	2.62249	2.82564	2.12558	2.47437	2.81031	2.60208	2.912
C10orf90	0.018849	0.050407	0.06827	0.022836	0.039172	0.024244	0.074724	0.111284	0.000921	0.024538	0.060314	0.020212
C10orf91	0.314655	0.517507	0.569842	0.398368	0	0.202355	0.673614	0.185774	0.938299	0.593961	0.167812	0.570231
C10orf95	0	0	0	0	0.08213	0	0	0	0	0	0.042153	0
C10orf99	0	0	0	0	0	0	0	0	0	0	0	0
C11orf1	4.37618	3.29615	3.21147	6.80443	5.62245	6.11481	4.65805	5.06983	5.64562	8.7278	8.52429	8.31264
C11orf16	0.090473	0	0.145643	0.073074	0.149164	0.08844	0.109994	0	0	0.303876	0.22646	0.140352
TRIM22	21.1403	21.7072	21.2643	41.4433	38.8074	37.9498	193.185	196.254	195.634	247.542	239.344	233.854
C11orf24	34.2013	32.2152	28.9765	36.4691	24.4159	27.8705	28.3041	26.1308	28.8144	25.8139	25.9798	27.9742
C11orf30	8.54105	9.43108	9.1424	5.66519	5.06912	5.24088	9.73447	9.89373	9.78729	6.22241	5.96214	6.32296
C11orf31	31.1093	33.1933	32.3511	38.3929	30.6448	37.6187	28.3917	26.3322	32.8225	37.0593	30.8331	27.211
C11orf39	0	0	0	0	0	0	0	0	0	0	0	0
C11orf40	0	0	0	0	0	0	0	0	0	0	0	0
C11orf42	0	0	0	0	0	0	0	0	0	0	0	0
C11orf44	0.081835	0.04377	0.01976	0	0	0.021051	0	0.019326	0	0	0	0
C11orf45	1.11003	1.36784	1.30466	2.4274	1.92187	1.9904	1.63136	1.42845	1.51219	1.78084	2.12846	2.54163
C11orf49	21.2111	21.5671	18.2335	19.1209	19.7348	17.4468	16.1534	14.2894	16.1101	14.7069	27.4247	14.3019
C11orf52	0	0	0	0	0	0.0655	0	0	0.062237	0	0.054319	0.197681
C11orf53	0	0	0	0	0	0	0	0	0	0	0	0
C11orf54	4.4356	4.78571	4.45741	5.32071	4.72367	4.76885	3.68318	3.78261	3.92953	3.83427	3.83166	4.17227
C11orf57	9.25515	9.32459	8.91384	10.0792	9.78866	10.0645	10.0051	8.36348	9.40461	10.3165	9.87488	9.65695
C11orf58	60.4192	57.3425	56.0221	78.9318	77.1909	75.8796	63.6977	56.8547	59.8781	75.2809	71.5776	76.9722
C11orf63	1.13193	1.10131	1.07095	1.83516	1.66015	1.70904	1.76158	1.37314	1.07562	1.77557	1.62713	1.82022
C11orf65	0.280997	0.290064	0	0.514737	0.35038	0.501649	0.222799	0.108831	0.274731	0.219486	0.49634	0.301322
C11orf68	13.6544	15.5522	17.8404	29.0617	18.8932	22.4574	22.6725	19.3397	21.8758	39.27	38.5641	40.5683
C11orf70	1.70931	1.68864	1.27364	2.25603	2.16729	1.63784	1.73579	1.45458	1.65402	2.14778	1.77891	1.82964
C11orf71	6.04734	3.40235	5.8371	10.0916	10.7614	15.8739	8.93178	6.71099	7.08648	17.0242	10.5388	13.1963
OR51Q1	0	0	0.127903	0	0	0	0.523931	0	0.642168	0.482696	0.674596	0.624802
C11orf73	4.11731	3.96612	4.56683	19.7119	5.09576	5.41355	4.23463	4.11437	3.69533	12.5788	4.34643	4.62881
C11orf74	0.764075	0.842263	0.864445	19.1258	1.11286	1.28801	0.711035	0.682434	0.714692	0.806357	0.878914	0.841827
C11orf80	4.54148	5.89171	5.92786	5.00804	3.72213	4.34211	3.90496	4.21678	3.4468	3.20696	3.24255	2.92369
C11orf84	19.5019	21.7848	22.4496	19.0364	14.911	21.2239	25.3709	22.7415	28.1624	22.4341	21.3849	19.42
C11orf85	0	0	0	0	0	0	0.07305	0	0	0	0	0.046492
C11orf86	0.096021	0	0.056782	0.054606	0	0	0.048555	0.115697	0.059873	0	0	0.052534
C11orf87	0	0	0	0	0.010161	0	0	0	0	0	0	0
C11orf88	0	0	0	0	0	0	0	0	0	0	0	0
C11orf91	0.331736	0.214911	0.159896	0.155778	0.200411	0.294377	0.284185	0.037957	0.157141	0.209236	0	0.295064
C11orf94	0.066257	0.788918	0.411401	0.267577	0.163924	0.231311	0.140718	0.372558	0.104111	0.821482	0.168269	0
C11orf95	4.26345	5.17016	4.4759	3.77827	3.85999	4.00955	4.07404	4.33999	4.65504	3.93452	3.55673	3.75682
C11orf96	0	0	0.105558	0	0.045425	0	0.043327	0	0.053426	0	0.046629	0
C11orf97	0	0	0	0	0	0	0	0	0	0	0	0
C11orf98	52.0132	42.4593	45.3622	51.6672	40.3729	52.1286	47.1014	45.3231	46.3073	52.6549	52.237	52.451
C12orf10	25.6144	27.419	33.0424	32.1417	23.2428	29.3035	26.2401	24.6918	26.4819	25.0105	23.8313	22.1395
C12orf29	8.47254	7.68051	7.6885	7.41125	7.41978	7.40611	8.54139	8.1593	8.62104	8.15246	8.34125	8.28935
C12orf4	5.76539	6.18195	5.44677	6.36084	5.58741	5.81379	6.29474	6.60225	6.68477	5.74662	5.84136	4.88898
C12orf40	0	0	0	0	0	0	0	0	0.050841	0	0	0
C12orf42	0.000167	0.000224	0	0	0	0.000215	0	0	0.000546	0.000218	0	0.000899
C12orf43	5.63746	5.59677	5.27304	5.89616	4.38382	5.09012	5.81111	5.89664	6.87995	6.27042	4.9687	4.86519
C12orf45	12.3966	10.2736	9.08698	14.3065	12.0279	17.0803	14.4363	10.0269	10.6401	18.5442	19.9945	17.8432
[truncated: 24,468 more rows]

## Sheet: ISGs
Gene_Name	NCmock1_TPM	NCmock2_TPM	NCmock3_TPM	Y1mock1_TPM	Y1mock2_TPM	Y1mock3_TPM	NCIFN1_TPM	NCIFN2_TPM	NCIFN3_TPM	Y1IFN1_TPM	Y1IFN2_TPM	Y1IFN3_TPM
IFNB1	0	0	0	0	0.215442	0	0.136995	0.081608	0	0.179944	0.663457	0.589922
IFIT2	3.03707	3.86332	3.98483	6.03242	7.17464	6.66019	89.0281	83.4201	89.3034	412.36	367.287	374.765
IRF8	0.021817	0.029172	0.023179	0.079294	0.133297	0	0.085626	0.063888	0.073055	0.255613	0.318805	0.233945
OASL	1.16386	1.70815	1.30096	2.13127	2.4442	2.1731	70.1322	73.0884	77.4037	134.14	129.452	120.147
RSAD2	1.32076	1.11797	1.38624	1.32257	2.38753	1.76638	191.936	178.854	185.841	334.953	316.85	309.445
IKBKE	6.51025	8.53888	8.25591	12.6565	9.90949	12.1629	12.2926	14.7102	13.5665	23.9273	22.6233	23.4705
IFIT3	13.6472	12.2394	12.2549	20.0358	25.2109	22.2374	578.3	567.33	578.157	914.617	888.099	878.235
XAF1	0.191911	0.126807	0.096704	0.193301	0.395834	0.339555	60.0329	54.212	54.0717	89.48	82.6941	84.5636
IFIT1	4.10645	3.86325	4.04374	8.01074	6.55665	4.94063	371.467	354.507	381.891	581.985	540.497	553.795
TREX1	4.80323	6.58472	5.86835	6.55965	9.408	9.85926	19.7174	18.7808	20.9832	28.023	31.2378	30.3177
STAT2	6.30307	6.45202	6.59005	16.8638	14.8694	15.6415	53.9158	48.0217	46.079	74.33	74.7312	69.6839
IRF1	8.32257	8.87219	8.0731	9.90612	8.26863	9.54101	19.2353	18.9585	21.1952	28.4353	29.0171	29.2755
ISG20	1.37161	1.74199	1.54206	2.7866	2.48567	2.08808	23.8302	23.2981	24.3401	35.876	34.6629	33.7187
GBP2	9.20637	8.98268	8.87371	12.1063	10.9724	9.96009	21.1608	19.3129	19.1283	29.0455	29.3112	28.031
IRF2	15.8452	16.4204	14.5185	19.2018	17.5736	17.0896	35.8411	33.4687	36.8532	51.3331	47.2571	51.011
IFITM2	68.7805	72.0382	87.8241	102.47	77.1625	95.8942	384.644	365.394	399.033	513.727	540.443	506.587
STAT1	43.6161	40.3761	38.8561	53.4927	55.0782	49.4801	514.326	459.745	495.628	628.049	584.241	592.051
ISG15	12.7875	13.721	16.4997	20.0504	13.7114	17.2322	604.875	582.095	636.446	809.139	749.936	644.023
MYD88	4.09145	4.59705	4.46696	4.56522	3.99863	5.12418	16.4967	14.6369	15.6567	19.6172	16.6999	19.7662
IFI35	31.6992	32.6378	34.701	38.6386	36.4433	32.2809	290.048	282.767	298.295	335.542	342.49	330.238
BST2	9.17125	7.99573	8.44388	8.43869	8.42994	10.7175	408.397	414.905	424.841	496.686	461.167	462.186
SP100	11.7083	10.7351	10.1641	14.7168	14.032	13.8251	173.414	143.771	157.995	180.913	168.245	179.506
IFI6	9.25891	9.89644	11.4443	14.2451	10.22	15.2082	596.706	566.468	662.792	695.601	672.282	566.682
IRF9	12.1052	12.337	11.6336	16.3188	14.4899	17.6422	56.358	57.4716	57.1371	62.9035	59.8109	56.7937

## Sheet: NFkB
Gene_Name	NCmock1_TPM	NCmock2_TPM	NCmock3_TPM	Y1mock1_TPM	Y1mock2_TPM	Y1mock3_TPM	NCIFN1_TPM	NCIFN2_TPM	NCIFN3_TPM	Y1IFN1_TPM	Y1IFN2_TPM	Y1IFN3_TPM
CXCL11	0	0	0	0	0	0	0.7274	0.664527	0.371364	7.56896	9.03275	10.2
CCL5	0.066373	0	0	0.238556	0.147131	0.113823	1.35218	1.5612	1.68317	12.6737	13.2466	13.81
OLR1	0.099483	0.063582	0.134407	0.689614	0.671685	0.606743	0.124612	0.156885	0.195875	1.00811	1.20086	1.28375
IFNB1	0	0	0	0	0.215442	0	0.136995	0.081608	0	0.179944	0.663457	0.589922
DIO2	1.59363	1.53195	1.34817	5.22582	4.80578	4.97824	3.40772	2.92106	3.16673	20.0889	18.2246	19.5135
LCN2	0.353125	0.370188	0.400761	2.45228	1.31949	1.8313	0.204393	0.83395	0.431564	2.26361	2.6577	3.63521
FABP6	0.870473	0.716274	0.792257	1.51376	1.53071	2.05491	0.853445	0.079066	0.409165	2.64822	1.84554	2.65814
TNFSF13B	0.019996	0.047662	0.026242	0.131662	0.045169	0.107909	2.07877	1.76882	1.79989	10.1795	8.80688	10.07
CXCL3	0.099349	0.134185	0.181739	0.425529	0.469243	0.26202	0.198921	0	0.182738	0.391925	0.611199	0.860888
CXCL10	0	0	0	0	0	0	2.4605	1.35298	1.10858	8.62664	7.39813	5.88946
APOD	0.102751	0.137392	0.062027	0.21038	0.266919	0.504842	0.203674	0.060665	0.18836	0.712959	0.192892	1.01588
IDO1	0.066107	0.040179	0.195906	0.182024	0.249787	0.257399	3.92341	4.22162	3.93158	18.3629	16.1249	14.4464
CXCL2	0.049223	0.258109	0.291316	0.175396	0.493422	0.310346	0.333844	0.098011	0.301961	0.800369	0.772103	1.2937
TGM1	0.183548	0.299659	0.126198	0.603803	0.487022	0.589395	0.392426	0.334731	0.354107	1.23284	1.50559	1.27375
TNFSF10	1.00609	1.02987	1.04158	0.839062	1.01961	0.942708	45.8374	11.5986	50.4708	108.858	99.1427	97.9589
SAT1	33.8551	28.0226	31.5012	64.6337	56.0406	61.7369	63.6727	53.145	59.6559	163.657	134.472	142.464
C4A	0.632577	0.541598	0.721316	1.33121	1.02971	1.0446	1.18843	1.38053	1.19392	3.46989	2.91493	2.99359
F8	3.6529	3.86343	3.82942	6.01134	4.80373	5.32835	2.78225	2.48791	2.89532	4.11262	12.5272	3.64096
CD274	0.810486	0.732037	0.554488	0.702958	0.752492	0.9047	3.35611	2.87854	2.49227	6.8113	6.08341	6.68637
C3	1.27737	1.26483	1.62088	1.68133	1.45661	1.74247	7.07362	5.76751	6.07879	12.9051	12.9635	13.5343
CD74	2.16951	2.83814	1.90133	3.34055	2.18759	3.5198	52.598	52.5692	56.3525	113.446	108.218	108.714
SOD2	71.3741	74.3899	75.1116	83.9872	75.5372	75.1088	91.2694	79.9298	76.2232	166.938	163.468	159.772
JUNB	24.9136	18.4499	36.5731	15.8608	21.6723	17.0718	14.7571	11.2829	13.9273	35.0261	16.1115	25.8584
TPMT	7.71056	7.4741	7.87956	12.2853	11.6983	12.5747	5.83616	5.30539	5.62341	10.8091	10.1971	11.1393
TRAF1	1.47958	1.73102	1.78175	2.34692	1.5282	2.1237	1.97427	2.217	1.97386	3.84407	3.72267	4.07427
MYC	4.96819	5.95681	5.3424	6.35978	6.12314	8.1751	5.19105	4.10145	4.47586	8.93309	7.26793	7.69453
PAX8	0.630503	0.531418	0.244064	0.866902	0.574526	0.715203	0.733874	0.839852	0.633031	1.11044	1.27633	1.35621
GBP1	1.85296	1.65688	1.89298	2.6793	2.51672	2.95714	24.6941	22.3809	24.9773	43.3686	39.0998	39.6754
CHI3L1	0.756564	1.21531	0.776833	1.27267	0.616701	0.7975	0.879512	0.674686	1.10923	1.44241	1.57958	1.37926
CEBPD	2.73145	2.33934	2.2355	2.74027	2.36184	2.99032	3.81194	1.42472	3.68527	5.58335	4.89046	3.83192
BAX	26.9851	23.0285	22.6642	39.0836	30.1288	30.3105	20.9376	21.35	23.7291	40.0209	36.4536	26.9973
TNIP1	94.8814	105.956	101.202	140.723	115.977	133.156	105.62	114.035	122.615	175.812	169.367	174.631
IRF1	8.32257	8.87219	8.0731	9.90612	8.26863	9.54101	19.2353	18.9585	21.1952	28.4353	29.0171	29.2755
RELB	4.67391	6.46191	4.84564	7.45941	5.39706	6.02013	7.11699	6.83278	6.75062	10.586	10.164	9.37763
NFKBIE	7.51213	8.96085	9.67744	11.7592	9.60927	9.00774	9.05714	7.80485	9.20497	12.4541	12.1984	12.2736
IRF2	15.8452	16.4204	14.5185	19.2018	17.5736	17.0896	35.8411	33.4687	36.8532	51.3331	47.2571	51.011
TGM2	9.87767	11.9141	11.7716	13.9787	9.4333	13.2566	12.3947	14.2265	12.8226	17.077	17.1562	17.787
VCAM1	4.7407	4.08192	5.56174	4.54404	3.85402	3.79265	7.27915	7.17215	7.42619	9.5263	9.41982	9.69818
HIF1A	63.8413	80.2048	13.3952	83.042	11.2197	11.6709	14.3658	87.1619	60.5093	65.8434	62.2614	78.7942
CREB3	27.9656	31.9874	31.9342	35.648	34.5015	34.873	31.8277	28.7802	31.4928	42.7506	37.2794	36.9489
TICAM1	7.73255	8.93129	10.0954	9.44314	7.23087	7.85918	9.5523	10.1058	10.4333	12.4665	12.0597	12.2548
NFKBIZ	4.16885	3.89741	4.21446	3.75962	3.44426	3.38874	7.10363	6.55304	6.98544	7.25837	7.68468	7.99781
