# Supplementary material for: N6-methyladenosine promotes induction of ADAR1-mediated A-to-I RNA editing to suppress aberrant antiviral innate immune responses
Source: PLoS Biol. 2021 Jul 29;19(7):e3001292. doi: 10.1371/journal.pbio.3001292 (PMC8320976; doi:10.1371/journal.pbio.3001292)
Supplement: S1 Data — (XLSX) [file pbio.3001292.s010.xlsx]

## Sheet: Fig 1B
						normalized to control HRPT1
control	1	2	3	AVE	SEM	AVE	SEM
HPRT1	0.00143659	0.00108458	0.00131905	0.00128007	0.000103469	1	0.0808306
GAPDH	8.6524e-05	8.33138e-05	8.87396e-05	8.61924e-05	1.57504e-06	0.067334	0.00123043
ADAR1p110	0.0207983	0.0171182	0.0249915	0.0209693	0.00227442	16.3814	1.77679
ADAR1p150	0.0266487	0.0369271	0.0429616	0.0355125	0.00476195	27.7425	3.72006
ADAR2	0.0108618	0.00982226	0.0135437	0.0114093	0.00110862	8.91298	0.866064
mTOL	0.0376906	0.0219379	0.0358598	0.0318294	0.0049739	24.8653	3.88564
MX1	0.00493296	0.00647403	0.00713448	0.00618049	0.000652251	4.82823	0.509542
anti-YTHDF1	1	2	3	AVE	SEM	AVE	SEM
HPRT1	0.0143632	0.0155367	0.0203742	0.016758	0.00183952	13.0915	1.43705
GAPDH	0.00259601	0.00336666	0.00342362	0.00312876	0.000266882	2.44421	0.208489
ADAR1p110	0.423733	0.659756	0.696919	0.593469	0.0855436	463.622	66.8272
ADAR1p150	1.30356	1.30413	1.65692	1.42154	0.117693	1110.51	91.9423
ADAR2	0.353953	0.396687	0.55502	0.43522	0.0611572	339.996	47.7763
mTOL	0.381726	0.488044	0.501981	0.45725	0.037976	357.207	29.667
MX1	0.165604	0.26978	0.269822	0.235069	0.0347322	183.637	27.133
anti-YTHDF2	1	2	3	AVE	SEM	AVE	SEM
HPRT1	0.0133681	0.0172562	0.0256377	0.018754	0.00362023	14.6507	2.82815
GAPDH	0.00153587	0.00183287	0.00279692	0.00205522	0.000380631	1.60555	0.297351
ADAR1p110	0.318219	0.469492	0.52839	0.4387	0.0625942	342.715	48.899
ADAR1p150	0.753027	1.10335	1.56613	1.14084	0.23547	891.229	183.951
ADAR2	0.206573	0.256265	0.362707	0.275181	0.0460537	214.973	35.9774
mTOL	0.306648	0.438628	0.417429	0.387569	0.0409204	302.771	31.9673
MX1	0.12374	0.224155	0.230409	0.192768	0.0345612	150.591	26.9994

## Sheet: Fig 1D
						normalized to mock_control HRPT1
mock_control	1	2	3	AVE	SEM	AVE	SEM
HPRT1	0.00994117	0.395007	0.618483	0.341144	0.177723	1	0.520963
GAPDH	0.000489879	0.0421023	0.0899438	0.0441787	0.025844	0.129502	0.0757569
ADAR1p110	0.0284771	0.406477	0.594329	0.343094	0.166393	1.00572	0.487751
ADAR1p150	0.0232934	0.300193	0.38013	0.234539	0.108114	0.687508	0.316917
ADAR2	0.0120431	0.265787	0.25913	0.178987	0.0834938	0.524666	0.244747
mTOL	0.00392167	0.327661	0.56565	0.299078	0.162786	0.876692	0.477176
MX1	0.246856	0.23875	0.254961	0.246856	0.00467992	0.723612	0.0137183
IFNα_control	1	2	3	AVE	SEM	AVE	SEM
HPRT1	0.362281	0.074195	0.254366	0.230281	0.0840308	0.675026	0.246321
GAPDH	0.0230465	0.0161412	0.0203252	0.0198376	0.00200823	0.0581504	0.00588674
ADAR1p110	0.23168	0.059994	0.17984	0.157171	0.050841	0.460719	0.149031
ADAR1p150	0.156544	0.0422013	0.0950413	0.0979289	0.0330395	0.28706	0.0968491
ADAR2	0.151134	0.0751481	0.133539	0.11994	0.0229648	0.351583	0.0673171
mTOL	0.15033	0.0566238	0.181803	0.129586	0.0375953	0.379857	0.110204
MX1	0.0638671	0.0505336	0.075273	0.0632246	0.00714888	0.185331	0.0209556
mock_m6A-IP	1	2	3	AVE	SEM	AVE	SEM
HPRT1	1.08938	1.04338	1.62687	1.25321	0.187302	3.67355	0.549042
GAPDH	0.647868	1.69806	1.84925	1.39839	0.377792	4.09914	1.10743
ADAR1p110	23.3682	27.6898	35.0676	28.7085	3.41554	84.1538	10.012
ADAR1p150	21.3777	16.6909	31.8675	23.312	4.48658	68.335	13.1516
ADAR2	6.20482	9.30241	11.0089	8.83871	1.40606	25.9091	4.12161
mTOL	8.09746	13.417	15.4473	12.3206	2.1914	36.1156	6.42367
MX1	2.37371	2.96679	7.89016	4.41022	1.74837	12.9278	5.12503
IFNα_m6A-IP	1	2	3	AVE	SEM	AVE	SEM
HPRT1	1.23715	0.464216	1.77789	1.15975	0.381194	3.3996	1.1174
GAPDH	0.74417	1.13105	1.18321	1.01948	0.138475	2.98841	0.405914
ADAR1p110	25.9205	7.67583	32.4187	22.005	7.4061	64.5037	21.7096
ADAR1p150	23.3731	5.05842	25.222	17.8845	6.43521	52.4252	18.8636
ADAR2	6.46309	2.5442	12.6814	7.22955	2.95133	21.1921	8.65128
mTOL	9.88615	2.94882	13.394	8.743	3.06897	25.6285	8.99611
MX1	5.24471	3.5456	7.3535	5.38127	1.10136	15.7742	3.22845

## Sheet: Fig 2C
Editing level (%)
TNKS_a	1	2	3	AVE	SEM
mock_siCont.	< threshold	< threshold	< threshold
mock_siYTHDF1	< threshold	< threshold	< threshold
IFNα_siCont.	22.4797	18.2249	20.9166	20.5404	1.24259
IFNα_siYTHDF1	10.7914	13.8561	11.0485	11.8986	0.981526
TNKS_b	1	2	3	AVE	SEM
mock_siCont.	30.9524	27.1345	27.9015	28.6628	1.16601
mock_siYTHDF1	27.0492	28.5714	25.1142	26.9116	1.0004
IFNα_siCont.	64.3023	64.1086	65.96	64.7903	0.587494
IFNα_siYTHDF1	47.77	50.2818	43.1034	47.0518	2.10311
EIF2AK2_a	1	2	3	AVE	SEM
mock_siCont.	37.0741	39.0293	38.1084	38.0706	0.564726
mock_siYTHDF1	31.0247	37.9784	34.7826	34.5952	2.00956
IFNα_siCont.	62.654	61.9802	62.6938	62.4427	0.231523
IFNα_siYTHDF1	49.8498	48.5871	48.3302	48.9224	0.469622
EIF2AK2_b	1	2	3	AVE	SEM
mock_siCont.	3.27409	4.13146	4.88722	4.09759	0.465978
mock_siYTHDF1	3.9499	6.04027	5.59242	5.1942	0.635437
IFNα_siCont.	21.3949	21.9306	21.6038	21.6431	0.155899
IFNα_siYTHDF1	10.38	10.9123	12.0859	11.1261	0.503932
EIF2AK2_c	1	2	3	AVE	SEM
mock_siCont.	17.3333	17.4447	17.8935	17.5572	0.171219
mock_siYTHDF1	20.4955	20.2091	9.61761	16.7741	3.57918
IFNα_siCont.	33.1849	32.9596	32.6861	32.9435	0.144208
IFNα_siYTHDF1	21.5162	23.673	19.5865	21.5919	1.18029
PSMB2_a	1	2	3	AVE	SEM
mock_siCont.	4.10023	10.9914	8.42697	7.83952	2.01087
mock_siYTHDF1	0.95057	7.21868	8.21429	5.46118	2.27354
IFNα_siCont.	24.0654	39.7094	33.8235	32.5328	4.56192
IFNα_siYTHDF1	10.3044	19.5755	18.9873	16.2891	2.99713

## Sheet: Fig 2D
Position	gene	siControl_mock#1_EditingFrequency	siControl_mock#2_EditingFrequency	siControl_mock#3_EditingFrequency	siYTHDF1_mock#1_EditingFrequency	siYTHDF1_mock#2_EditingFrequency	siYTHDF1_mock#3_EditingFrequency	siControl_IFN#1_EditingFrequency	siControl_IFN#2_EditingFrequency	siControl_IFN#3_EditingFrequency	siYTHDF1_IFN#1_EditingFrequency	siYTHDF1_IFN#2_EditingFrequency	siYTHDF1_IFN#3_EditingFrequency
chr16_74668294	NA	0.95	0.97	0.9	1	0.95	1	1	1	0.98	0.94	0.97	1
chr19_58584115	CENPBD1P1	0.76	0.71	0.45	0.57	0.73	0.79	0.93	0.97	0.86	0.81	0.86	0.92
chr13_110897383	NA	0.69	0.69	0.72	0.69	0.85	0.86	0.89	0.86	0.85	0.87	0.84	0.84
chr3_156541617	SSR3	0.7	0.84	0.84	0.67	0.76	0.79	0.79	0.79	1	0.52	0.79	0.82
chr1_35602630	PSMB2	0.6	0.52	0.46	0.29	0.63	0.5	0.84	0.81	0.79	0.62	0.74	0.88
chr3_156541618	SSR3	0.7	0.71	0.74	0.58	0.73	0.74	0.74	0.71	0.93	0.67	0.7	0.64
chr1_88983134	RBMXL1	0.77	0.93	0.97	0.89	0.62	0.76	0.79	0.81	0.74	0.65	0.84	0.41
chr17_59201921	PRR11	0.82	0.94	0.79	0.87	0.91	0.96	0.63	0.69	0.82	0.75	0.5	0.75
chr12_132721535	PGAM5	0.48	0.4	0.21	0.18	0.27	0.5	0.58	0.77	0.73	0.5	0.79	0.61
chr8_47977549	MCM4	0.28	0.2	0.38	0.36	0.36	0.28	0.64	0.69	0.7	0.62	0.74	0.75
chr8_11843920	CTSB	0.41	0.41	0.43	0.41	0.44	0.43	0.74	0.73	0.53	0.68	0.45	0.79
chr1_146995371	NBPF12	0.52	0.43	0.64	0.61	0.48	0.3	0.58	0.74	0.67	0.68	0.54	0.72
chr4_56460125	PAICS	0.6	0.53	0.44	0.48	0.51	0.56	0.69	0.68	0.61	0.71	0.74	0.71
chr1_156211979	SLC25A44	0.7	0.73	0.77	0.67	0.75	0.67	0.68	0.62	0.67	0.54	0.82	0.69
chr11_61849974	NA	0.52	0.55	0.4	0.6	0.74	0.58	0.65	0.62	0.7	0.61	0.65	0.52
chr17_18651641	NA	0.5	0.5	0.47	0.56	0.88	0.62	0.5	0.79	0.67	0.54	0.62	0.73
chr13_110899994	NA	0.57	0.38	0.6	0.67	0.77	0.62	0.58	0.68	0.69	0.55	0.62	0.44
chr1_179357143	SOAT1	0.36	0.17	0.28	0.38	0.05	0.43	0.68	0.5	0.73	0.25	0.64	0.67
chr1_35602076	PSMB2	0.12	0.12	0.22	0.06	0.08	0.23	0.7	0.59	0.58	0.31	0.58	0.25
chr12_68843263	MDM2	0.47	0.35	0.36	0.52	0.41	0.58	0.59	0.62	0.62	0.67	0.61	0.68
chr22_39018907	NA	0.43	0.27	0.17	0.47	0.23	0.21	0.48	0.56	0.79	0.52	0.55	0.3
chr5_157477823	ADAM19	0.33	0.26	0.34	0.32	0.28	0.37	0.54	0.65	0.62	0.58	0.6	0.62
chr6_42888592	NA	0.25	0.19	0.28	0.24	0.2	0.27	0.57	0.51	0.66	0.38	0.43	0.5
chr16_48353385	LONP2	0.48	0.69	0.61	0.67	0.63	0.69	0.5	0.65	0.56	0.67	0.35	0.67
chr7_40095079	CDK13	0.5	0.53	0.71	0.47	0.52	0.71	0.59	0.53	0.56	0.65	0.63	0.62
chr6_42889293	NA	0.42	0.32	0.52	0.43	0.42	0.5	0.73	0.6	0.35	0.57	0.54	0.54
chr10_73250084	MRPS16	0.5	0.35	0.57	0.28	0.5	0.44	0.58	0.58	0.5	0.38	0.33	0.63
chr2_113597590	WASH2P	0.72	0.58	0.6	0.46	0.52	0.49	0.48	0.57	0.61	0.51	0.6	0.6
chr4_56460713	PAICS	0.15	0.21	0.22	0.33	0	0.2	0.56	0.62	0.47	0.2	0.44	0.18
chr2_113598894	WASH2P	0.58	0.63	0.5	0.33	0.48	0.56	0.65	0.5	0.5	0.42	0.36	0.53
chr20_45079068	STK4	0.28	0.11	0.45	0.19	0.12	0.27	0.42	0.59	0.61	0.51	0.57	0.45
chr6_152989197	MTRF1L	0.79	0.58	0.5	0.77	0.45	1	0.47	0.44	0.71	0.58	0.82	0.67
chr5_157478388	ADAM19	0.3	0.08	0.09	0.18	0.08	0.06	0.44	0.48	0.7	0.44	0.68	0.34
chr8_30678634	GSR	0.21	0.23	0.1	0.1	0.2	0.22	0.58	0.7	0.31	0.36	0.38	0.5
chr20_34749948	NCOA6	0.39	0.63	0.56	0.56	0.43	0.51	0.51	0.53	0.52	0.55	0.53	0.48
chr2_206123001	NA	0.32	0.25	0.15	0.43	0.32	0.18	0.59	0.44	0.53	0.38	0.47	0.48
chr17_59201923	PRR11	0.57	0.67	0.58	0.64	0.45	0.5	0.55	0.55	0.44	0.55	0.08	0.66
chr1_214355827	PTPN14	0.2	0.23	0.33	0.35	0.29	0.33	0.33	0.48	0.67	0.55	0.42	0.47
chr5_157477942	ADAM19	0.2	0.09	0.07	0.11	0.08	0.08	0.57	0.41	0.45	0.5	0.44	0.36
chr2_206123008	NA	0.2	0.03	0.15	0.15	0.22	0.09	0.48	0.53	0.41	0.24	0.19	0.3
chr8_30678635	GSR	0.16	0.13	0.03	0.03	0.16	0.09	0.47	0.7	0.24	0.25	0.24	0.25
chr9_14710	WASH1	0.42	0.6	0.57	0.83	0.33	0.45	0.26	0.43	0.71	0.2	0.68	0.72
chr2_37100447	NA	0.2	0.25	0.18	0.09	0.2	0.21	0.47	0.38	0.52	0.17	0.39	0.31
chr12_113390121	NA	0.06	0.21	0.09	0.17	0.22	0.12	0.55	0.53	0.29	0.24	0.29	0.27
chr11_61849977	NA	0.32	0.36	0.27	0.29	0.42	0.38	0.46	0.46	0.44	0.47	0.48	0.2
chr19_57864869	ZNF587	0.08	0.17	0.48	0.49	0.35	0.32	0.38	0.51	0.45	0.51	0.4	0.53
chr1_145573123	NA	0.15	0.13	0.23	0.23	0.22	0.27	0.37	0.62	0.34	0.44	0.44	0.38
chr17_47118585	CDC27	0.11	0	0.09	0	0.15	0.14	0.22	0.53	0.55	0.2	0.5	0.23
chr2_190934866	GLS	0.13	0.11	0.12	0.14	0.13	0.12	0.47	0.41	0.42	0.32	0.34	0.27
chr2_37202534	CEBPZOS	0.29	0.32	0.38	0.41	0.3	0.24	0.56	0.58	0.14	0.33	0.36	0.38
chr16_30284035	NA	0.38	0	0.12	0.31	0.21	0.35	0.35	0.56	0.36	0.43	0.4	0.4
chr10_73249118	MRPS16	0.35	0.2	0.15	0.54	0.24	0.12	0.48	0.48	0.29	0.48	0.56	0.37
chr16_29442266	NA	0.38	0	0.12	0.29	0.21	0.35	0.33	0.56	0.36	0.43	0.4	0.4
chr1_148532163	NBPF14	0.28	0.17	0.26	0.27	0.22	0.23	0.41	0.44	0.4	0.39	0.43	0.36
chr1_16563101	NBPF1	0.26	0.22	0.19	0.26	0.2	0.21	0.45	0.46	0.33	0.43	0.4	0.38
chr2_20251058	PUM2	0.04	0	0.15	0.2	0.06	0.05	0.38	0.53	0.33	0.14	0.13	0.31
chr1_35602636	PSMB2	0.39	0.17	0.43	0.26	0.22	0.14	0.58	0.32	0.33	0.38	0.41	0.44
chr1_148102827	NBPF11	0.21	0.2	0.2	0.26	0.22	0.29	0.4	0.44	0.38	0.37	0.4	0.39
chr5_157478389	ADAM19	0.18	0.11	0.06	0.15	0.2	0.05	0.37	0.36	0.49	0.55	0.55	0.26
chr9_136441430	SEC16A	0.03	0.03	0.13	0.12	0.14	0.04	0.42	0.33	0.44	0.34	0.23	0.25
chr13_21374971	ZDHHC20	0.07	0.12	0.16	0.06	0.19	0.1	0.38	0.37	0.43	0.09	0.2	0.13
chr22_39018767	APOBEC3C	0.11	0.13	0.18	0.18	0.14	0.15	0.43	0.43	0.29	0.34	0.32	0.27
chr8_11843932	CTSB	0.37	0.28	0.3	0.35	0.26	0.22	0.31	0.41	0.42	0.19	0.2	0.42
chr3_49359890	RHOA	0.07	0.08	0.06	0.08	0.05	0.12	0.4	0.37	0.35	0.25	0.27	0.28
chr17_1470224	MYO1C	0.34	0.36	0.44	0.4	0.56	0.46	0.42	0.35	0.34	0.37	0.41	0.43
chr7_44833623	H2AFV	0.05	0.14	0.23	0.11	0	0	0.23	0.54	0.33	0.3	0.4	0.33
chr2_206123014	NA	0.16	0	0.16	0.3	0.17	0.06	0.46	0.39	0.24	0.38	0.19	0.32
chr4_56460096	PAICS	0.16	0.08	0.03	0.12	0.02	0.05	0.29	0.45	0.33	0.24	0.45	0.21
chr19_11146013	NA	0.14	0.24	0.34	0.3	0.28	0.18	0.33	0.35	0.39	0.17	0.5	0.36
chr15_49126927	COPS2	0.06	0.05	0.04	0.04	0.06	0.1	0.38	0.44	0.23	0.36	0.33	0.39
chr16_29442265	NA	0.47	0.15	0.26	0.15	0.28	0.3	0.22	0.61	0.21	0.29	0.4	0.45
chr10_73250086	MRPS16	0.18	0.09	0.17	0.14	0.17	0.19	0.28	0.16	0.6	0.31	0.19	0.09
chr7_74879250	NA	0.19	0.3	0.07	0.24	0.05	0.33	0.33	0.27	0.43	0.38	0.27	0.46
chr3_10151674	VHL	0.33	0.13	0.07	0.13	0.08	0.15	0.39	0.19	0.43	0.47	0.47	0.39
chr4_56460851	PAICS	0.06	0.05	0.03	0.07	0	0.09	0.46	0.33	0.22	0.36	0.31	0.58
chr17_59201920	PRR11	0.53	0.56	0.45	0.43	0.5	0.61	0.4	0.23	0.38	0.35	0.27	0.36
chr4_56460856	PAICS	0.05	0.05	0.03	0	0.04	0.09	0.46	0.18	0.37	0.18	0.25	0.43
chr6_42889285	NA	0.12	0.1	0.22	0.15	0.13	0.12	0.32	0.43	0.26	0.05	0.12	0.11
chr8_97728672	MTDH	0.12	0.11	0.1	0.14	0.13	0.19	0.3	0.38	0.32	0.25	0.12	0.25
chr4_56460709	PAICS	0.33	0.19	0.06	0.43	0.08	0.2	0.21	0.38	0.4	0.3	0.29	0.53
chr2_37104607	NA	0.08	0.15	0.11	0.3	0.17	0.25	0.37	0.33	0.29	0.19	0.18	0.25
chr8_47977554	MCM4	0.07	0.09	0.05	0	0.05	0.02	0.26	0.46	0.24	0.21	0.29	0.29
chr14_22972819	AJUBA	0.14	0.21	0.1	0	0.08	0.07	0.4	0.17	0.38	0.13	0.14	0.16
chr10_73249059	MRPS16	0.32	0.09	0.1	0.13	0.11	0.18	0.4	0.24	0.3	0.15	0.21	0.18
chr15_42567144	HAUS2	0.27	0.12	0.14	0.15	0.15	0.24	0.22	0.43	0.28	0.14	0.08	0.1
chr1_16563129	NBPF1	0.14	0.19	0.29	0.19	0.36	0.19	0.24	0.45	0.22	0.42	0.04	0.17
chr1_146995417	NBPF12	0.24	0.17	0.17	0.21	0.17	0.16	0.28	0.35	0.27	0.35	0.31	0.3
chr4_56460931	PAICS	0.23	0.18	0.06	0.03	0.12	0.05	0.27	0.33	0.27	0.22	0.23	0.14
chr3_58156064	FLNB	0.13	0.07	0.14	0.22	0.32	0.25	0.3	0.3	0.27	0.44	0.42	0.35
chr3_179397623	GNB4	0.14	0.06	0.02	0.15	0.07	0.05	0.24	0.26	0.37	0.2	0.14	0.25
chr3_156541440	SSR3	0.29	0.1	0.14	0.21	0.1	0.38	0.32	0.12	0.42	0.14	0.29	0.23
chr5_157477845	ADAM19	0.07	0.09	0.11	0.04	0.09	0.1	0.22	0.33	0.31	0.19	0.22	0.21
chr1_148102855	NBPF11	0.18	0.26	0.24	0.28	0.26	0.21	0.27	0.38	0.21	0.26	0.1	0.15
chr8_97728667	MTDH	0.15	0.05	0.12	0.15	0.16	0.15	0.28	0.25	0.32	0.18	0.32	0.12
chr1_145573169	NA	0.26	0.24	0.53	0.16	0.22	0.18	0.2	0.5	0.15	0.57	0.43	0.54
chr19_58584165	CENPBD1P1	0.2	0.1	0.07	0.11	0.15	0.17	0.26	0.18	0.41	0.31	0.21	0.23
chr12_68843729	MDM2	0.29	0.08	0.21	0.07	0.2	0.12	0.27	0.33	0.24	0.37	0.28	0.26
chr2_206123007	NA	0.1	0	0.04	0.11	0.06	0.09	0.32	0.14	0.38	0.28	0.12	0.2
chr2_37104602	NA	0.13	0.11	0.1	0.2	0.09	0.1	0.33	0.27	0.24	0.17	0.15	0.19
chr1_120841392	NA	0.16	0.18	0.21	0.15	0.1	0.12	0.15	0.31	0.36	0.21	0.06	0.2
chr5_157477914	ADAM19	0.17	0.12	0.08	0.15	0.1	0.25	0.09	0.48	0.24	0.14	0.35	0.33
chr10_73249057	MRPS16	0.16	0.05	0.06	0.07	0.1	0.13	0.31	0.24	0.25	0.15	0.12	0.15
chr10_73248973	MRPS16	0.16	0.13	0.06	0.12	0.06	0.09	0.07	0.36	0.36	0.16	0.2	0.24
chr5_157477957	ADAM19	0.03	0.13	0.13	0.16	0.17	0.06	0.35	0.17	0.25	0.35	0.21	0.24
chr1_145573151	NA	0.21	0.2	0.21	0.14	0.34	0.19	0.29	0.35	0.13	0.37	0.15	0.24
chr1_148532191	NBPF14	0.23	0.27	0.19	0.12	0.21	0.17	0.3	0.35	0.12	0.34	0.11	0.23
chr4_56459993	PAICS	0.07	0.04	0.03	0.12	0.15	0.05	0.33	0.16	0.27	0.05	0.14	0.18
chr17_44799026	GJC1	0.44	0.08	0.38	0.07	0.19	0.28	0.26	0.18	0.31	0.64	0.53	0.36
chr2_91654564	NA	0.13	0.06	0.15	0.14	0.25	0.12	0.23	0.4	0.12	0.26	0.25	0.27
chr8_30678436	GSR	0.1	0.06	0	0.09	0.06	0.07	0.26	0.27	0.22	0.29	0.11	0.18
chr13_82300527	NA	0.29	0	0.18	0.08	0.15	0	0.23	0.38	0.13	0.27	0.35	0.28
chr4_176331087	SPCS3	0.07	0.07	0.12	0.06	0.12	0.05	0.3	0.24	0.19	0.09	0.16	0.32
chr17_75890131	TRIM65	0	0.08	0.03	0.12	0.06	0	0.24	0.18	0.31	0.05	0.11	0.25
chr5_157478390	ADAM19	0.08	0.05	0.07	0.1	0.12	0.09	0.31	0.22	0.19	0.43	0.2	0.26
chr9_136441145	SEC16A	0	0	0	0.03	0.07	0.13	0.17	0.43	0.12	0.13	0.3	0.28
chrX_150767753	CD99L2	0.02	0	0.06	0.08	0.14	0	0.12	0.43	0.15	0.2	0.13	0.07
chr2_37100870	NA	0.08	0.09	0.06	0.05	0	0.06	0.33	0.23	0.13	0.44	0.19	0
chr12_113390128	NA	0.06	0.24	0.12	0.29	0.16	0.21	0.29	0.16	0.24	0.52	0.35	0.29
chr7_72993441	NA	0.16	0.22	0.27	0.17	0.16	0.1	0.21	0.2	0.27	0.28	0.14	0.21
chr1_16563071	NBPF1	0.07	0.07	0.24	0.1	0.09	0.11	0.32	0.17	0.18	0.28	0.24	0.4
chr1_155883428	SYT11	0.09	0.15	0.08	0.02	0.13	0.06	0.34	0.15	0.17	0.25	0.13	0.12
chr1_148532133	NBPF14	0.07	0.11	0.16	0.08	0.04	0.11	0.27	0.18	0.2	0.25	0.33	0.39
chr19_11145996	NA	0.11	0.09	0.06	0	0.13	0	0.26	0.12	0.27	0.14	0	0.14
chr7_74878137	NA	0.16	0.21	0.28	0.15	0.13	0.08	0.2	0.18	0.26	0.27	0.14	0.21
chr5_157478548	ADAM19	0.02	0.17	0.03	0	0.09	0	0.1	0.26	0.28	0.08	0	0.11
chr7_73282501	NA	0.16	0.21	0.28	0.15	0.13	0.08	0.2	0.18	0.25	0.27	0.14	0.2
chr14_32268508	NA	0.07	0.04	0.06	0.18	0.04	0.08	0.14	0.22	0.26	0.08	0.05	0.07
chr3_44749988	KIAA1143	0.07	0.04	0.06	0.18	0.04	0.08	0.14	0.21	0.26	0.08	0.05	0.07
chr12_98549027	TMPO	0.08	0.04	0	0.08	0.09	0	0.16	0.23	0.21	0.3	0.21	0.12
chr7_75368937	NA	0.21	0.26	0.29	0.17	0.12	0.11	0.18	0.22	0.19	0.23	0.17	0.22
chr12_98549423	TMPO	0.03	0.06	0.04	0	0	0.04	0.23	0.22	0.14	0.09	0.08	0.15
chr12_113390142	NA	0.23	0.24	0.2	0.2	0.03	0.16	0.19	0.27	0.12	0.11	0.13	0.31
chr20_3867578	MAVS	0.18	0.27	0.16	0.23	0.26	0.32	0.19	0.16	0.23	0.23	0.22	0.31
chr12_68843273	MDM2	0.11	0.02	0.13	0.09	0.12	0.07	0.24	0.2	0.13	0.21	0.17	0.13
chr1_148102870	NBPF11	0.07	0.12	0.17	0.06	0.09	0.11	0.2	0.14	0.22	0.19	0.15	0.08
chr2_201167246	CFLAR	0.17	0.06	0.06	0.04	0.1	0.07	0.14	0.31	0.11	0.15	0.09	0.08
chr3_179397783	GNB4	0.06	0.07	0.1	0.16	0.03	0.1	0.18	0.2	0.18	0.07	0.12	0.11
chr3_179397868	GNB4	0	0.36	0.12	0.06	0	0	0.18	0.17	0.2	0.2	0.19	0.15
chr1_35602626	PSMB2	0.07	0.13	0.11	0.14	0.05	0	0.26	0.12	0.17	0.06	0.21	0.19
chr12_68843293	MDM2	0.15	0.07	0.14	0.07	0.04	0.07	0.17	0.19	0.19	0.12	0.12	0.19
chr2_37102140	NA	0.09	0.07	0.07	0.09	0.11	0.16	0.17	0.2	0.17	0.1	0.12	0.17
chr4_56460950	PAICS	0.14	0.19	0.1	0.03	0.05	0.04	0.22	0.27	0.05	0.18	0.08	0.06
chr5_157477945	ADAM19	0.04	0.04	0.04	0	0.08	0	0.31	0.14	0.09	0.12	0	0.18
chr15_42567145	HAUS2	0.16	0.09	0.19	0.04	0.08	0.19	0.1	0.21	0.22	0.29	0	0.19
chr3_44750020	KIAA1143	0.09	0.04	0.07	0.04	0.06	0.07	0.26	0.06	0.21	0	0.29	0.15
chr2_37100471	NA	0	0	0.25	0.1	0.07	0.2	0.17	0.19	0.17	0.21	0.11	0.06
chr4_56460020	PAICS	0.06	0.03	0	0.02	0	0	0.18	0.19	0.16	0.13	0.07	0.09
chr10_73249963	MRPS16	0	0.03	0.07	0.09	0.02	0	0.29	0.1	0.13	0.08	0.06	0.2
chr5_157477944	ADAM19	0.11	0.07	0	0	0.08	0	0.16	0.18	0.17	0.18	0.06	0.55
chr19_44662309	PVR	0.11	0	0	0.06	0	0.12	0.32	0.07	0.12	0.12	0.25	0.31
chr13_110899961	NA	0.03	0.05	0.02	0.05	0.06	0.07	0.15	0.18	0.18	0.25	0.28	0.07
chr1_214355823	PTPN14	0.14	0.04	0.02	0.05	0.02	0.04	0.04	0.03	0.44	0	0	0.17
chr12_68843276	MDM2	0.1	0.1	0.1	0.13	0.12	0.12	0.19	0.24	0.07	0.12	0.18	0.13
chr20_3867567	MAVS	0.1	0.14	0.13	0.17	0.26	0.08	0.07	0.16	0.27	0.12	0.08	0.12
chr16_15700252	NA	0.03	0	0.04	0.04	0	0.04	0.12	0.18	0.2	0	0.05	0.08
chr22_39019976	NA	0	0	0	0.03	0.05	0.04	0.14	0.35	0	0.06	0.06	0.1
chr20_5994631	MCM8	0.16	0.07	0.06	0.14	0.04	0.31	0.14	0.17	0.17	0.05	0.29	0
chr1_146995367	NBPF12	0.29	0.04	0.14	0.11	0	0.08	0.12	0.1	0.26	0.25	0.23	0.15
chr14_32268540	NA	0.09	0.04	0.07	0.04	0.06	0.07	0.27	0	0.21	0	0.29	0.15
chr4_56460707	PAICS	0.15	0	0	0.17	0	0	0.21	0	0.27	0.1	0.12	0.06
chr3_150627664	SELT	0.05	0	0.02	0.06	0.02	0.02	0.08	0.18	0.21	0.13	0.18	0.17
chr16_28955176	NA	0.09	0	0.14	0.07	0.06	0	0.09	0.15	0.23	0.12	0.21	0.03
chr8_30678629	GSR	0.06	0.08	0	0	0.09	0.07	0.12	0.23	0.12	0.03	0.11	0.17
chr19_44662304	PVR	0.08	0.05	0.11	0.05	0	0.12	0.33	0.08	0.05	0.07	0.3	0.2
chr17_1464990	MYO1C	0.1	0.1	0.05	0.11	0.12	0.1	0.19	0.19	0.08	0.14	0.15	0.05
chr1_148102797	NBPF11	0.1	0.12	0.17	0.13	0.08	0.04	0.25	0.2	0	0.2	0.24	0.42
chr3_10153299	VHL	0.03	0.17	0.08	0.05	0.04	0	0.09	0.05	0.31	0.06	0.05	0
chr8_97728666	MTDH	0.08	0.08	0.06	0.03	0.04	0.04	0.11	0.13	0.2	0.07	0.04	0.12
chr11_16756918	C11orf58	0	0.2	0	0	0	0.06	0	0.31	0.13	0	0.04	0.07
chr3_14944964	FGD5-AS1	0.03	0.04	0.07	0	0.13	0.06	0.09	0.24	0.11	0.12	0.12	0
chr5_157478403	ADAM19	0.06	0	0.05	0.09	0.07	0.03	0.19	0.14	0.1	0.18	0.07	0.09
chr2_37104484	NA	0	0.13	0	0.08	0.19	0	0.12	0.1	0.21	0.06	0.11	0.1
chr8_38971826	PLEKHA2	0.04	0.03	0.06	0	0	0.15	0.22	0	0.21	0.15	0	0.05
chr9_37503395	POLR1E	0.21	0.14	0.21	0.07	0.09	0.15	0.14	0.14	0.14	0.23	0.21	0.2
chr17_59201912	PRR11	0.16	0.11	0.11	0.36	0.44	0.33	0.1	0.07	0.25	0.11	0.2	0.21
chr21_33551013	SON	0.05	0.03	0.07	0.07	0.1	0.19	0.12	0.19	0.11	0.2	0.15	0.17
chr11_16756923	C11orf58	0.07	0	0	0	0	0.1	0.18	0.18	0.06	0	0.04	0
chr6_31270484	HLA-C	0.15	0.18	0.18	0.15	0.12	0.24	0.1	0.15	0.16	0.14	0.17	0.19
chrX_150767751	CD99L2	0.1	0	0.09	0.07	0.05	0	0.17	0.05	0.19	0.03	0.1	0.19
chr12_120461365	GATC	0	0	0.03	0.06	0.11	0.12	0.1	0.17	0.14	0.21	0.05	0
chr10_73249962	MRPS16	0	0	0.08	0.12	0.02	0	0.28	0	0.13	0	0.06	0.2
chr12_116714631	C12orf49	0.08	0.07	0.13	0	0.06	0.06	0.07	0.17	0.17	0.15	0.05	0
chr4_38944674	FAM114A1	0	0.06	0.04	0.03	0.11	0	0	0.12	0.29	0.08	0.05	0.06
chr20_3872420	MAVS	0.09	0.2	0.13	0.16	0.04	0.21	0.08	0.17	0.15	0.16	0.18	0.07
chr7_75369056	NA	0.14	0.17	0.1	0.06	0.13	0.1	0.12	0.19	0.09	0.09	0.14	0.09
chr17_1464994	MYO1C	0.11	0.01	0.1	0.09	0.1	0.07	0.19	0.12	0.09	0.07	0.08	0.07
chr2_99196488	MRPL30	0	0	0	0	0.07	0.13	0	0.3	0.09	0.26	0.24	0.11
chr7_75368512	NA	0.14	0.05	0.04	0.03	0.03	0.03	0.31	0.08	0	0.09	0	0.03
chr17_75889831	TRIM65	0	0	0.05	0.03	0.03	0.08	0.07	0.16	0.15	0.09	0.21	0.09
chr7_74878127	NA	0.1	0.05	0.11	0.05	0.06	0.07	0.13	0.08	0.17	0.08	0.1	0.11
chr7_74881249	NA	0.14	0.05	0.02	0.1	0.04	0.04	0.22	0.02	0.14	0.03	0.14	0.08
chr8_102829408	AZIN1	0	0.06	0.04	0.02	0.03	0	0.16	0.09	0.13	0.1	0.03	0.05
chr7_75371668	NA	0.02	0.06	0	0.06	0.03	0.02	0.08	0.08	0.22	0.04	0	0.05
chr5_115830603	ATG12	0.07	0	0.1	0.03	0.02	0.05	0.12	0.18	0.07	0.24	0.11	0.17
chr3_10153300	VHL	0.03	0.06	0.04	0.05	0.08	0	0.14	0.05	0.18	0.12	0.1	0.06
chr3_156541607	SSR3	0.04	0.02	0.02	0.05	0.06	0	0.05	0.13	0.19	0.17	0.06	0.03
chr1_214355875	PTPN14	0.03	0.03	0	0.02	0.01	0.12	0.05	0.19	0.13	0.06	0	0.12
chr12_132721706	PGAM5	0.03	0.09	0.04	0	0	0.07	0.14	0.15	0.07	0.06	0.1	0.07
chr11_12941258	TEAD1	0.14	0	0	0.05	0.04	0.06	0.03	0.05	0.28	0.03	0.03	0.07
chr17_59201916	PRR11	0.18	0.29	0.25	0.24	0.37	0.26	0.07	0.11	0.18	0.5	0.2	0.11
chr8_11843765	CTSB	0.08	0.04	0	0	0.07	0.2	0.18	0.14	0.04	0.12	0.12	0.16
chr10_73249115	MRPS16	0.06	0	0.07	0	0	0	0.11	0.2	0.05	0.12	0.04	0
chr4_56460942	PAICS	0.02	0.03	0	0	0	0	0.11	0.25	0	0	0.04	0
chr7_72996168	NA	0.06	0.08	0.09	0.19	0.04	0.07	0.07	0.2	0.08	0.1	0	0.13
chr7_74880861	NA	0.06	0.08	0.09	0.19	0.04	0.07	0.07	0.2	0.08	0.1	0	0.13
chr11_769349	PDDC1	0.05	0.1	0.03	0.04	0	0	0.13	0.11	0.11	0.03	0.08	0.15
chr7_128504285	NA	0.07	0	0.06	0.03	0.02	0.1	0.13	0.19	0.03	0	0.05	0.07
chr22_39019923	NA	0	0	0	0	0	0	0	0.35	0	0	0	0.07
chr5_157477943	ADAM19	0	0	0	0	0	0	0.26	0	0.09	0	0	0
chr7_74881246	NA	0.19	0.03	0.02	0.11	0.1	0.12	0.16	0.1	0.08	0.14	0.14	0.12
chr4_184299303	NA	0.21	0.09	0.04	0.12	0.02	0.09	0.05	0.18	0.11	0.13	0.11	0.13
chr7_75371658	NA	0.04	0	0.03	0.04	0.06	0.08	0.08	0.1	0.16	0.11	0.04	0.1
chr3_10153295	VHL	0.1	0	0.08	0.07	0.12	0.04	0.05	0.05	0.24	0	0.05	0.05
chr1_184792054	FAM129A	0.26	0.1	0.17	0.25	0.15	0.29	0.11	0.08	0.14	0.22	0.16	0.11
chr7_75368552	NA	0.19	0.03	0.04	0.11	0.09	0.12	0.14	0.1	0.09	0.14	0.15	0.13
chr3_10151940	VHL	0	0	0.03	0.02	0	0.07	0.04	0.13	0.16	0	0.03	0.26
chr1_225983639	SDE2	0	0	0.03	0.02	0	0	0.09	0.2	0.04	0.07	0.07	0.08
chr12_132721546	PGAM5	0	0.14	0	0	0	0	0.06	0.2	0.07	0	0.03	0
chr12_68843778	MDM2	0.05	0.18	0	0.08	0.05	0	0.12	0.21	0	0.11	0.05	0.06
chr4_56460122	PAICS	0	0	0	0.02	0	0	0.12	0.12	0.09	0.12	0.02	0.06
chr5_157477967	ADAM19	0	0	0	0	0	0	0.04	0.08	0.21	0	0.09	0
chr7_75368549	NA	0.15	0.03	0.02	0.1	0.04	0.04	0.2	0.03	0.09	0.03	0.15	0.09
chr13_21374969	ZDHHC20	0	0	0.05	0.03	0.04	0	0.09	0	0.23	0.09	0.14	0
chr11_93734902	NA	0.07	0	0.05	0	0.07	0	0.15	0.12	0.05	0.05	0.09	0.06
chr16_48352443	LONP2	0	0.06	0	0.07	0	0	0	0.12	0.2	0	0	0.18
chr1_16563192	NBPF1	0.1	0	0.06	0	0.07	0.2	0.2	0	0.12	0.09	0.08	0
chr7_74881286	NA	0.14	0.05	0.04	0.03	0.04	0.03	0.25	0.07	0	0.12	0	0.03
chr3_179397789	GNB4	0.02	0.1	0.04	0	0.02	0.02	0.11	0.08	0.13	0.02	0.05	0.06
chr8_11845033	CTSB	0.15	0.18	0.1	0.13	0.12	0.05	0.11	0.11	0.09	0.15	0.13	0.13
chr1_155883437	SYT11	0	0	0	0	0	0	0.21	0	0.1	0.09	0.08	0.09
chr20_3872331	MAVS	0.05	0.09	0.12	0.05	0.11	0.05	0.15	0.05	0.11	0.09	0	0
chr1_117088439	NA	0	0	0	0	0	0	0.12	0.13	0.06	0	0.08	0
chr9_128309300	TRUB2	0.05	0.06	0	0.08	0	0	0.16	0.07	0.08	0	0.05	0
chr5_157477825	ADAM19	0.01	0.03	0.03	0.08	0.01	0.06	0.1	0.13	0.07	0.1	0.14	0.13
chr1_225786972	SRP9	0.07	0.12	0.07	0.09	0.18	0.15	0.13	0.17	0	0.08	0.15	0.08
chr7_44833615	H2AFV	0	0.11	0.02	0.04	0	0.06	0.04	0.2	0.06	0	0	0
chr13_110898687	NA	0	0	0	0.16	0.07	0	0.08	0.15	0.07	0.05	0.02	0.16
chr11_16756924	C11orf58	0	0	0.23	0	0.03	0	0	0.24	0.06	0	0.15	0.06
chr16_14668599	BFAR	0	0.08	0	0	0	0	0	0	0.3	0	0.08	0
chr12_113390123	NA	0	0.07	0.09	0	0	0.04	0.15	0	0.14	0.07	0.15	0.19
chr12_132721717	PGAM5	0	0	0	0.04	0	0	0.15	0.07	0.07	0.06	0	0
chr5_126626791	PHAX	0	0	0	0	0	0	0.12	0.17	0	0	0	0
chr11_16756942	C11orf58	0	0	0.08	0.04	0.03	0.09	0	0.29	0	0.08	0.11	0.06
chr20_5994644	MCM8	0.03	0	0	0.19	0.06	0.06	0	0.08	0.21	0.04	0.06	0
chr1_214349358	PTPN14	0	0	0.02	0.02	0	0	0.12	0.05	0.12	0	0.05	0
chr2_37100446	NA	0.1	0	0	0	0.1	0.07	0.17	0.11	0	0.17	0.05	0.18
chr7_44801789	PPIA	0.1	0.08	0.03	0.11	0.04	0.03	0.12	0.04	0.12	0.27	0	0.12
chr6_42887319	NA	0	0.07	0	0.04	0	0.05	0.23	0	0.05	0.11	0.12	0.13
chr4_56459990	PAICS	0.02	0.11	0.07	0.02	0.04	0.04	0.18	0.1	0	0.06	0.14	0.14
chr13_110899967	NA	0	0.02	0.02	0.01	0.06	0.02	0.07	0.13	0.08	0.12	0.17	0.03
chr20_3873413	MAVS	0.1	0	0.05	0.04	0.07	0.12	0.07	0	0.21	0.05	0.11	0.11
chr17_1464985	MYO1C	0.08	0.08	0.05	0.04	0.08	0.06	0.13	0.07	0.08	0.09	0.15	0.03
chr2_37202525	CEBPZOS	0.15	0	0.07	0	0.06	0.06	0.08	0.2	0	0.09	0.1	0.05
chr20_45079095	STK4	0	0.05	0.05	0	0	0.06	0.16	0.03	0.09	0.07	0.12	0
chr1_149054790	NBPF9	0.14	0.04	0.03	0.04	0.15	0.04	0.06	0.08	0.14	0.07	0.08	0
chr7_74881332	NA	0	0	0.06	0	0.03	0	0.11	0.17	0	0	0.04	0
chr2_201167242	CFLAR	0.04	0.07	0.06	0	0	0.04	0.09	0.08	0.11	0.04	0.06	0
chr1_16563080	NBPF1	0.06	0.05	0.03	0.01	0.04	0.02	0.06	0.11	0.1	0.13	0.08	0.07
chr12_98549424	TMPO	0	0	0	0.12	0.05	0	0.06	0.12	0.09	0.09	0	0.08
chr8_30678626	GSR	0.02	0	0	0	0.04	0	0.03	0.08	0.16	0.02	0.03	0.06
chr12_68843730	MDM2	0.03	0.15	0.14	0.04	0.04	0.04	0.06	0.15	0.06	0.03	0	0.05
chr6_42889289	NA	0.02	0	0.02	0	0.01	0.02	0.11	0.06	0.1	0	0	0
chr8_140516332	CHRAC1	0.05	0	0	0	0	0	0.16	0.11	0	0	0	0
chr5_109335497	PJA2	0.03	0.05	0.02	0.02	0.01	0.01	0.09	0.05	0.12	0.09	0.05	0.17
chr12_132721539	PGAM5	0	0	0	0	0	0.06	0.07	0.12	0.07	0.23	0	0
chr9_133362696	SURF4	0	0.03	0	0.09	0	0	0.13	0.06	0.07	0.04	0.1	0.08
chr17_30186001	NSRP1	0.05	0.05	0.09	0.07	0.03	0.05	0.07	0.07	0.12	0.08	0.02	0.09
chr17_76778835	MFSD11	0.03	0	0	0	0.05	0	0.05	0.05	0.16	0	0.04	0.13
chr14_32268509	NA	0.03	0.03	0.03	0	0.04	0	0.11	0.04	0.11	0.08	0.09	0
chr3_44749989	KIAA1143	0.03	0.03	0.03	0	0.04	0	0.11	0.04	0.11	0.08	0.09	0
chr4_56460126	PAICS	0.06	0	0	0.02	0.02	0.05	0.09	0.03	0.14	0.03	0.1	0.03
chr5_157478412	ADAM19	0	0.01	0.02	0	0.02	0.02	0.13	0.05	0.08	0.07	0.04	0
chr13_110897374	NA	0	0	0	0.06	0.06	0.08	0.05	0.11	0.09	0.09	0.13	0.08
chr3_10151941	VHL	0.05	0	0	0.02	0	0.07	0.04	0.13	0.08	0.08	0.12	0.05
chr12_68843262	MDM2	0.16	0	0	0.05	0.1	0.12	0.12	0.08	0.05	0.09	0.04	0.09
chr2_37100957	NA	0	0	0	0.08	0	0	0.08	0.17	0	0.15	0.07	0
chr5_157478437	ADAM19	0	0	0	0	0	0.12	0.04	0.09	0.12	0.04	0.04	0.1
chr1_214350835	PTPN14	0.05	0.05	0	0.08	0.03	0.03	0.09	0.11	0.05	0	0.08	0
chr5_157477921	ADAM19	0	0	0.03	0.07	0	0	0.12	0.04	0.09	0.08	0	0
chr1_184793456	FAM129A	0.03	0.15	0	0.06	0.07	0.03	0	0	0.24	0.14	0.12	0.13
chr1_148532142	NBPF14	0.04	0.03	0.02	0.02	0.05	0.04	0.05	0.09	0.1	0.15	0.07	0.08
chr12_120461358	GATC	0	0	0	0	0.03	0	0	0.04	0.2	0	0.17	0.05
chr2_85319342	TGOLN2	0.06	0.03	0.07	0.11	0	0.06	0.07	0.03	0.14	0.11	0	0.11
chr1_155881846	SYT11	0.09	0.06	0.05	0.09	0.06	0.13	0.11	0.03	0.1	0.08	0.03	0.08
chr8_38971832	PLEKHA2	0	0	0.11	0	0	0	0.11	0	0.13	0	0	0
chr10_15106358	NMT2	0	0.07	0	0	0	0	0.06	0.06	0.12	0	0	0
chr1_225786943	SRP9	0.17	0.12	0.06	0.09	0.03	0.22	0	0.06	0.17	0.3	0.08	0.09
chr15_42567151	HAUS2	0.07	0	0.11	0	0	0.05	0.05	0.07	0.11	0.14	0.08	0.1
chr1_155881913	SYT11	0	0	0.04	0.06	0.02	0	0	0.16	0.07	0	0	0
chr1_214356289	PTPN14	0.02	0.02	0	0	0	0	0	0.1	0.13	0	0	0
chr11_125656230	CHEK1	0.02	0	0.04	0.06	0	0	0.18	0.05	0	0.12	0.06	0.08
chr3_10151882	VHL	0	0	0	0	0	0	0.17	0	0.05	0.12	0.17	0
chr1_155881854	SYT11	0.02	0	0.03	0	0.05	0	0.14	0	0.08	0.1	0.04	0.02
chr12_98549436	TMPO	0	0	0	0	0	0	0.03	0.11	0.08	0.06	0	0.06
chr6_42889283	NA	0.03	0	0.08	0.1	0	0.02	0.08	0.14	0	0	0.04	0.04
chr1_155881829	SYT11	0	0	0.18	0.1	0.12	0.14	0.07	0.07	0.08	0	0	0.07
chr1_143594397	NA	0.06	0.05	0.05	0.06	0.19	0.03	0.07	0.07	0.08	0.05	0	0
chr6_43616442	POLH	0.09	0	0.08	0	0.14	0.23	0.07	0.06	0.09	0.13	0.25	0.08
chr1_16562863	NBPF1	0.09	0.03	0	0	0.07	0	0.09	0.04	0.09	0.11	0.14	0.04
chr3_179397767	GNB4	0	0	0.03	0	0.05	0.03	0.12	0.06	0.04	0.03	0.05	0.04
chr9_37503370	POLR1E	0.05	0	0.05	0	0.03	0.09	0.12	0.06	0.04	0	0.04	0.03
chr14_32268505	NA	0.03	0	0.03	0.07	0	0.05	0.07	0.09	0.05	0	0.09	0.07
chr3_44749985	KIAA1143	0.03	0	0.03	0.07	0	0.05	0.07	0.09	0.05	0	0.09	0.07
chr10_73249122	MRPS16	0.06	0.06	0.04	0.04	0	0	0.1	0.07	0.04	0.08	0.04	0
chr12_98549000	TMPO	0	0	0.03	0	0	0	0.13	0.03	0.05	0.08	0	0
chr19_10930148	C19orf52	0	0	0	0	0	0	0	0.1	0.11	0	0.05	0
chr7_44833617	H2AFV	0.11	0.05	0.02	0.08	0.07	0.06	0.04	0.06	0.11	0	0	0
chr6_159680770	NA	0.03	0	0	0	0.1	0	0.1	0	0.11	0	0	0
chr2_85319275	TGOLN2	0.04	0.07	0.11	0	0.03	0.05	0.12	0.05	0.04	0.05	0	0.26
chr2_37202547	CEBPZOS	0.09	0.1	0.04	0	0.02	0.03	0.06	0.15	0	0.03	0.11	0.04
chr1_16563125	NBPF1	0.03	0	0.02	0.02	0.02	0	0.06	0.11	0.04	0.06	0	0.05
chr13_110899955	NA	0.05	0	0.08	0.13	0.14	0.06	0.04	0.08	0.08	0.13	0.18	0.09
chr10_73249907	MRPS16	0.04	0.08	0	0.04	0.03	0.08	0.06	0.14	0	0.05	0.24	0.04
chr13_110899995	NA	0	0.03	0.02	0.02	0.08	0.09	0.07	0.07	0.06	0.13	0.07	0.06
chr2_37202546	CEBPZOS	0.17	0.15	0.12	0.02	0.07	0.05	0.12	0.08	0	0.1	0.07	0.08
chr12_68843277	MDM2	0.02	0.07	0.09	0.07	0.03	0.12	0.06	0.06	0.08	0.04	0.07	0.09
chr5_157478374	ADAM19	0	0	0	0	0.04	0.04	0.1	0.07	0.03	0.04	0.07	0.07
chr17_1464989	MYO1C	0.07	0.04	0.06	0.07	0.07	0.05	0.09	0.07	0.04	0.05	0.08	0.05
chr3_10153304	VHL	0	0	0	0.02	0.04	0.11	0.09	0.05	0.06	0.06	0.11	0
chr9_113292066	PRPF4	0.07	0.1	0	0	0	0.06	0.04	0.06	0.1	0.04	0.12	0
chr9_71865609	ABHD17B	0	0	0	0	0	0	0.05	0	0.15	0	0	0.04
chr10_73249034	MRPS16	0	0	0.02	0	0.11	0	0.05	0.08	0.07	0	0.03	0
chr3_10153279	VHL	0	0	0	0	0	0.08	0.05	0	0.15	0	0	0
chr6_43616468	POLH	0	0.05	0	0	0	0	0	0	0.2	0	0	0
chr17_44799030	GJC1	0	0.07	0.06	0.06	0.2	0	0.1	0	0.09	0.31	0.17	0.07
chr16_48352444	LONP2	0	0	0	0	0	0	0	0.19	0	0	0	0.27
chr2_37100869	NA	0	0.05	0.06	0	0	0.06	0.09	0.1	0	0.12	0.07	0.03
chr1_148102851	NBPF11	0.02	0	0.02	0.02	0	0.02	0.07	0.1	0.02	0.04	0.04	0.06
chr2_85319334	TGOLN2	0.1	0.02	0.18	0.06	0.04	0.12	0.09	0.06	0.04	0.05	0	0.08
chr2_37100873	NA	0	0.05	0.06	0	0.03	0	0.1	0.06	0.03	0.06	0.04	0.03
chr2_190934852	GLS	0.01	0.01	0.01	0	0	0.01	0.09	0.05	0.05	0.05	0.02	0.06
chr1_179074869	FAM20B	0	0.05	0.04	0.02	0	0.02	0.04	0.08	0.07	0	0.03	0.07
chr19_6379671	GTF2F1	0	0	0	0.03	0.09	0.05	0.09	0	0.1	0	0.04	0.03
chr5_157477937	ADAM19	0.02	0	0	0	0	0.04	0.04	0.14	0	0	0.06	0.17
chr17_1464988	MYO1C	0.06	0.01	0.06	0.03	0.05	0.01	0.05	0.06	0.07	0.05	0.11	0.06
chr1_184793338	FAM129A	0	0	0	0.05	0	0.05	0.18	0	0	0.2	0	0
chr12_122769132	DENR	0.04	0.01	0.02	0.01	0.02	0.01	0.03	0.07	0.08	0.03	0.07	0.07
chrX_54563746	GNL3L	0	0	0.07	0.05	0	0	0	0	0.18	0	0.09	0.08
chr6_42889290	NA	0.05	0.03	0.04	0.11	0.04	0.17	0.13	0	0.05	0	0.07	0.09
chr3_10151922	VHL	0	0.15	0.03	0	0.03	0.07	0.06	0.09	0.03	0.05	0.07	0.04
chrX_77828108	MAGT1	0	0	0	0	0	0	0.06	0	0.12	0.15	0	0
chr17_7389863	PLSCR3	0.02	0.01	0	0	0.02	0.02	0.06	0.05	0.07	0.03	0.07	0.03
chr1_155881855	SYT11	0.04	0	0.03	0	0	0	0.1	0	0.08	0.07	0.04	0
chr7_44833193	NA	0	0.03	0.01	0.03	0.03	0	0	0.12	0.06	0	0	0.04
chr6_42888326	NA	0.03	0	0.08	0	0	0.04	0	0	0.18	0	0	0.04
chr7_66153973	CRCP	0	0	0	0.04	0	0	0	0.18	0	0	0.04	0
chrX_24077299	EIF2S3	0	0	0	0	0	0	0.03	0.15	0	0.04	0	0
chr17_38919643	LASP1	0	0	0	0.02	0	0	0.08	0.05	0.05	0.03	0	0
chr11_125656244	CHEK1	0.05	0	0.14	0.06	0.03	0	0.17	0	0	0.15	0.11	0.07
chr10_52445459	NA	0	0	0	0	0	0	0.03	0.14	0	0.14	0	0.11
chr17_59204110	PRR11	0	0	0.02	0.03	0.03	0	0.14	0	0.03	0	0	0.16
chr10_73249039	MRPS16	0.02	0.02	0	0	0.09	0.05	0.07	0.03	0.07	0.09	0.05	0
chr8_38970533	PLEKHA2	0	0	0	0.17	0	0.07	0	0	0.17	0.06	0.06	0
chr14_103590815	APOPT1	0	0	0	0	0.05	0	0.07	0.1	0	0	0	0
chr14_103590808	APOPT1	0	0	0	0	0	0	0.07	0.1	0	0	0	0
chr7_75369057	NA	0.03	0.08	0	0	0.06	0.08	0.02	0.09	0.06	0.04	0.1	0.09
chr7_74880741	NA	0.03	0.06	0	0.02	0.09	0.08	0.03	0.08	0.06	0.04	0.1	0.07
chr8_30678618	GSR	0.02	0	0.02	0	0	0	0	0.06	0.11	0	0.06	0.12
chr8_11843278	CTSB	0.04	0.01	0.07	0.06	0.02	0.04	0.08	0.03	0.06	0.05	0.03	0.04
chr6_149726023	NUP43	0.02	0	0	0	0.03	0	0.06	0.03	0.08	0	0	0.02
chr4_56460087	PAICS	0.04	0	0	0.07	0	0	0.1	0	0.06	0.06	0.06	0.17
chr8_11843896	CTSB	0.01	0.04	0.01	0.04	0.05	0.03	0.07	0.07	0.02	0.08	0.1	0.06
chr5_126626790	PHAX	0.05	0.15	0	0.08	0.06	0.04	0.16	0	0	0.06	0.08	0.04
chr2_85319449	TGOLN2	0.02	0	0.06	0.02	0.03	0.04	0.09	0.03	0.04	0.04	0.06	0
chr13_110897396	NA	0.01	0.02	0.03	0.02	0.02	0.02	0.07	0.03	0.06	0.03	0.04	0.02
chr5_157477939	ADAM19	0	0	0	0	0	0	0.07	0.05	0.04	0.06	0	0
chr7_128504286	NA	0.04	0	0	0	0	0	0.1	0.03	0.03	0	0.05	0
chr1_20652098	DDOST	0.08	0	0	0.04	0	0.09	0.08	0.08	0	0	0.04	0
chr17_16775857	NA	0.04	0	0.06	0	0	0	0	0.04	0.12	0.04	0	0
chr21_33551799	SON	0	0	0.04	0.14	0.08	0	0.03	0.07	0.05	0.09	0.08	0.16
chr5_79685800	PAPD4	0	0	0	0	0	0	0.06	0.04	0.05	0.14	0.05	0.05
chr1_214350975	PTPN14	0.06	0.05	0.07	0.01	0.06	0.05	0.05	0.05	0.05	0.08	0.03	0.08
chr7_66153950	CRCP	0.05	0.15	0.09	0.06	0	0.03	0.05	0	0.1	0.06	0.02	0.03
chr10_52450298	NA	0	0.02	0.05	0	0	0.04	0.07	0	0.08	0.04	0.04	0
chr7_74231857	RFC2	0	0.06	0	0.06	0.04	0.09	0	0.08	0.07	0	0	0.05
chr18_31547689	DSG2	0.03	0.21	0.06	0	0.04	0.09	0.08	0.07	0	0.05	0	0
chr6_42889288	NA	0.02	0.03	0	0.04	0.05	0	0.04	0.06	0.05	0	0	0
chr1_225786942	SRP9	0.04	0.06	0	0	0	0.06	0	0.06	0.09	0	0.08	0.06
chr5_157478397	ADAM19	0.02	0.01	0	0	0	0.02	0.05	0.01	0.09	0.05	0.07	0.02
chr20_3875197	MAVS	0.06	0.03	0	0.03	0.06	0	0.04	0.05	0.06	0.1	0	0
chr1_184792095	FAM129A	0.01	0.04	0.03	0.04	0.02	0.04	0.03	0.06	0.06	0	0.05	0.02
chr4_56460850	PAICS	0	0.05	0	0	0	0	0	0.09	0.06	0	0.06	0
chr10_52445463	NA	0	0	0	0	0.1	0	0.03	0.08	0.04	0	0	0.03
chr8_97726959	MTDH	0.02	0	0	0.05	0.03	0	0	0.09	0.06	0	0	0
chrX_77827691	MAGT1	0.03	0	0	0	0	0.06	0.06	0	0.09	0	0	0
chr1_149054794	NBPF9	0.02	0.08	0.03	0	0	0.03	0	0.06	0.09	0	0	0
chr1_160332454	COPA	0.03	0.03	0.1	0.08	0.05	0.02	0.04	0.06	0.04	0.12	0	0.07
chr9_128190753	CIZ1	0	0.03	0.02	0.05	0	0	0.04	0.06	0.04	0.05	0.06	0.04
chr17_7668686	TP53	0.14	0.04	0	0.04	0.06	0.06	0.05	0.06	0.03	0.08	0.04	0
chr9_132690448	NA	0.14	0	0.06	0.29	0.04	0.12	0	0.09	0.05	0.05	0	0.04
chr6_159680773	NA	0.03	0	0	0	0	0.2	0	0	0.14	0.04	0.03	0
chr2_37202524	CEBPZOS	0.15	0	0.14	0	0.06	0.06	0.08	0.06	0	0	0.05	0
chr20_37519161	BLCAP	0.08	0.08	0	0.04	0	0	0	0.14	0	0	0	0
chr13_110897198	NA	0.06	0	0.14	0.07	0.1	0	0.06	0.03	0.04	0.15	0.1	0.12
chr12_68843727	MDM2	0	0.08	0.12	0.07	0	0.04	0.03	0.05	0.05	0.22	0.03	0.1
chr2_206123016	NA	0	0	0	0.04	0	0	0.07	0.06	0	0.08	0.06	0.18
chr7_74880742	NA	0.06	0.1	0.05	0.06	0.12	0.1	0.03	0.07	0.03	0.06	0.12	0.07
chr17_81560955	NA	0	0	0.09	0.08	0	0	0.1	0.03	0	0.08	0.1	0.05
chr16_75599219	ADAT1	0.02	0.07	0.05	0.04	0.04	0.02	0.03	0.07	0.03	0.1	0.05	0.07
chr16_70248638	NA	0	0	0	0.06	0	0	0.09	0.04	0	0.06	0.08	0.08
chr15_42532359	SNAP23	0	0	0	0	0	0	0.1	0	0.03	0.05	0.07	0.08
chr5_157478492	ADAM19	0.03	0	0.01	0	0.07	0.02	0.05	0.02	0.06	0.02	0.04	0.12
chr12_68843726	MDM2	0.06	0.08	0.06	0.04	0	0	0.03	0.1	0	0.08	0.03	0
chr11_16756922	C11orf58	0.07	0	0	0	0.07	0	0	0.06	0.06	0.04	0	0.22
chr6_159679900	NA	0.06	0	0	0	0.05	0	0.06	0.03	0.03	0.07	0.1	0.05
chr12_68843297	MDM2	0.02	0.02	0.02	0.03	0.02	0.01	0.07	0.03	0.02	0.1	0.08	0.04
chr2_206123002	NA	0.02	0.09	0	0	0.03	0	0	0.06	0.06	0	0.13	0.06
chr7_74881278	NA	0.06	0.1	0.07	0.02	0.06	0.07	0.02	0.06	0.04	0.04	0.03	0.07
chr16_74622407	RFWD3	0.02	0	0	0.13	0	0.03	0	0.07	0.04	0.03	0.11	0.02
chr7_74231862	RFC2	0	0	0	0	0	0	0.04	0	0.07	0.04	0	0.11
chr19_57863081	ZNF587	0.05	0	0.17	0	0	0	0.05	0.06	0	0	0.19	0.12
chr11_16756919	C11orf58	0.07	0.1	0.08	0.08	0	0	0.05	0.06	0	0.04	0.04	0.06
chr11_16756921	C11orf58	0	0	0.15	0.04	0	0	0.05	0	0.06	0.04	0.07	0
chr1_214350857	PTPN14	0.04	0	0.11	0	0.03	0	0.06	0	0.05	0	0	0
chr12_113391109	NA	0	0	0	0	0	0.1	0	0	0.1	0.14	0.15	0.08
chr5_43574171	NNT-AS1	0	0.14	0.05	0	0	0	0.1	0	0	0.12	0.21	0.04
chr17_75890138	TRIM65	0	0	0	0	0	0	0	0.1	0	0.1	0	0.12
chr13_52029665	UTP14C	0.07	0	0.07	0	0	0	0	0.03	0.07	0	0.11	0.09
chr1_144422147	NBPF15	0.01	0.01	0.02	0.03	0.01	0.02	0.03	0.05	0.02	0.04	0.06	0.06
chr1_16563077	NBPF1	0.01	0.02	0.01	0.03	0	0.02	0.05	0.03	0.02	0.04	0.05	0.07
chr10_52450300	NA	0.06	0	0.05	0.04	0	0.09	0.07	0.02	0	0.12	0.04	0
chr17_59202355	PRR11	0.01	0	0.02	0.04	0.08	0.03	0.05	0.02	0.02	0	0.07	0.02
chr19_17582092	COLGALT1	0.03	0.05	0.08	0	0	0	0.04	0.03	0.02	0.04	0.02	0
chr10_100232885	CWF19L1	0.1	0	0	0	0	0	0	0.03	0.06	0.24	0.12	0.05
chr7_74879233	NA	0.03	0	0	0.09	0.03	0	0.09	0	0	0.16	0	0.05
chr1_149054792	NBPF9	0.03	0	0	0.04	0.02	0.04	0.09	0	0	0.07	0.1	0.03
chr8_47977733	MCM4	0.02	0	0	0	0	0	0.03	0	0.06	0	0.16	0
chr1_45613182	NASP	0.04	0.08	0.08	0.15	0.08	0.06	0.01	0.02	0.06	0.03	0.03	0.05
chr4_109689108	CASP6	0.05	0.06	0.04	0.11	0	0.08	0.06	0	0.03	0	0.03	0.07
chr13_82300524	NA	0.05	0	0	0	0.08	0	0.08	0	0	0	0.19	0.17
chr10_73249083	MRPS16	0	0	0.03	0	0.04	0	0.03	0	0.05	0.18	0	0
chr6_159679899	NA	0.03	0	0	0.02	0.02	0	0.02	0.06	0	0.07	0.08	0.02
chr1_143419262	NA	0.04	0	0	0	0	0	0	0.08	0	0.06	0	0.09
chr6_42887427	NA	0.04	0	0.24	0	0	0	0	0	0.08	0	0.12	0
chr2_3544913	RNASEH1	0	0	0	0.12	0.04	0	0	0	0.08	0	0	0
chr1_16562864	NBPF1	0	0.03	0.1	0	0	0.08	0.02	0	0.05	0.1	0.06	0.04
chr16_75599220	ADAT1	0.01	0	0	0.04	0.03	0.04	0	0.07	0	0	0.06	0.1
chr19_41260574	AXL	0.05	0.05	0.1	0	0	0.04	0	0.03	0.04	0.11	0	0
chr2_189747256	NA	0	0.09	0	0	0	0.08	0	0.06	0	0.12	0.12	0.15
chr12_56239764	ANKRD52	0.12	0	0	0.03	0.09	0.03	0	0	0.06	0.05	0.24	0.05
chr22_39019910	NA	0.03	0	0	0.05	0	0	0	0	0.06	0	0	0.29
chr4_56460699	PAICS	0	0	0	0	0	0	0	0	0.06	0.07	0.12	0
chr12_68843772	MDM2	0	0	0	0.11	0	0	0.06	0	0	0.15	0	0
chr5_131159881	NA	0	0	0	0.04	0.11	0.04	0	0.06	0	0.04	0.07	0
chr1_212816294	TATDN3	0	0	0	0.12	0.03	0	0.06	0	0	0.05	0.03	0
chr19_12875556	DNASE2	0.06	0.08	0.1	0.05	0	0	0	0	0.06	0	0	0
chr22_39018918	NA	0	0	0.04	0.07	0	0	0	0	0.05	0.07	0.07	0.05
chr3_33142759	CRTAP	0.04	0.02	0.01	0	0	0.03	0.02	0.03	0	0.09	0.02	0.04
chr12_68843267	MDM2	0.03	0.05	0.07	0	0	0.03	0.05	0	0	0	0.03	0.09
chr1_16563138	NBPF1	0.08	0.11	0.06	0.06	0	0	0	0	0.05	0	0	0
chr17_59202404	PRR11	0	0	0	0	0	0	0	0.04	0	0.05	0.11	0
chr2_128191705	UGGT1	0.11	0	0	0	0	0	0.04	0	0	0	0.15	0
chr2_128191735	UGGT1	0.12	0.09	0.06	0.13	0.07	0.03	0.04	0	0	0	0.08	0
chr7_44801788	PPIA	0.03	0	0.03	0.12	0	0.12	0.04	0	0	0	0.07	0
chr4_109689104	CASP6	0.03	0	0	0.18	0.03	0	0.04	0	0	0	0.03	0.04
chr11_65429495	NEAT1	0.05	0.12	0.05	0.09	0.11	0.04	0.04	0	0	0.02	0	0.03
chr9_129503328	LINC00963	0.15	0	0	0	0.04	0.04	0.04	0	0	0	0.04	0
chr1_108932002	CLCC1	0	0	0	0	0.03	0.14	0	0	0.04	0	0	0
chr2_128191710	UGGT1	0.05	0.08	0.04	0	0.07	0.05	0.04	0	0	0	0	0
chr17_44799034	GJC1	0	0	0	0	0	0	0	0	0.03	0.17	0.11	0
chr21_45512815	COL18A1	0	0	0	0	0.05	0	0	0	0.03	0	0.17	0
chr20_3873414	MAVS	0.06	0	0.05	0.04	0.09	0.03	0.03	0	0	0	0.06	0.11
chr16_70250750	EXOSC6	0	0	0	0	0	0	0.03	0	0	0.1	0.06	0
chr7_66153941	CRCP	0	0.11	0.11	0	0	0.03	0	0	0.03	0.03	0.07	0
chr16_46697994	ORC6	0	0	0	0.17	0	0	0.01	0	0.02	0.04	0	0
chr19_17582177	COLGALT1	0.11	0.06	0.02	0	0	0	0	0.03	0	0	0	0
chr8_97727380	MTDH	0.06	0.02	0.06	0.07	0.04	0	0.02	0	0	0.05	0.04	0.1
chr8_47977712	MCM4	0	0.03	0	0	0	0	0	0	0	0.2	0.12	0
chr11_16756920	C11orf58	0.07	0.2	0.15	0.17	0.11	0.05	0	0	0	0.05	0.07	0.18
chr5_40762017	PRKAA1	0	0	0.04	0	0	0.08	0	0	0	0.05	0	0.24
chr6_89636948	LYRM2	0	0	0	0	0	0	0	0	0	0.12	0.12	0.04
chr7_99574502	ZNF655	0	0	0	0	0	0	0	0	0	0	0.07	0.17
chr16_75598215	NA	0.04	0	0	0	0	0	0	0	0	0	0	0.23
chr17_37614096	DDX52	0	0	0	0	0	0	0	0	0	0	0.05	0.17
chr9_136441103	SEC16A	0.03	0.08	0.04	0.03	0	0	0	0	0	0.11	0.07	0.04
chr15_42567150	HAUS2	0	0	0	0	0	0	0	0	0	0	0.18	0
chr17_44799035	GJC1	0	0	0	0	0	0	0	0	0	0.17	0	0
chr10_73249087	MRPS16	0	0	0	0	0	0.14	0	0	0	0.07	0	0.09
chr13_110898665	NA	0	0	0	0	0	0	0	0	0	0.03	0	0.12
chr5_131159879	NA	0	0	0	0	0	0	0	0	0	0	0.15	0
chr7_44833624	H2AFV	0.02	0	0	0.12	0	0.05	0	0	0	0.09	0	0
chr7_75371650	NA	0	0	0.09	0.03	0.07	0.06	0	0	0	0	0	0.06
chr11_62739477	NA	0	0.15	0	0	0.04	0	0	0	0	0	0.04	0
chr20_5994643	MCM8	0.03	0	0.05	0.06	0.03	0.06	0	0	0	0.04	0	0
chr16_48353399	LONP2	0	0	0.17	0.05	0.05	0	0	0	0	0	0	0
chr2_128191707	UGGT1	0	0.17	0	0	0	0	0	0	0	0	0	0
chr7_102449600	ORAI2	0.13	0.03	0	0	0	0	0	0	0	0	0	0
chr6_42887421	NA	0	0	0	0.06	0.12	0	0	0	0	0	0	0

## Sheet: Fig 3A
						normalized to IFNα_siCont.
IFNB1	1	2	3	AVE	SEM	AVE	SEM
mock_siCont.	< threshold	< threshold	< threshold
mock_siYTHDF1	< threshold	< threshold	< threshold
IFNα_siCont.	1	0.835842	1.07384	0.969893	0.0703331	1	0.0725164
IFNα_siYTHDF1	10.4464	18.477	23.7662	17.5632	3.87216	18.1084	3.99235
IFNL1	1	2	3	AVE	SEM	AVE	SEM
mock_siCont.	< threshold	< threshold	< threshold
mock_siYTHDF1	< threshold	< threshold	< threshold
IFNα_siCont.	1	0.503397	0.455637	0.653011	0.174041	1	0.266521
IFNα_siYTHDF1	9.58496	13.1057	15.4186	12.7031	1.69602	19.4531	2.59723
IFNL3	1	2	3	AVE	SEM	AVE	SEM
mock_siCont.	< threshold	< threshold	< threshold
mock_siYTHDF1	< threshold	< threshold	< threshold
IFNα_siCont.	1	1.86313	1.38365	1.41559	0.249675	1	0.176375
IFNα_siYTHDF1	7.16965	12.4202	15.8555	11.8151	2.52558	8.3464	1.78411

## Sheet: Fig 3B
IFNB1 (pg/ml)	1	2	3	AVE	SEM
mock_siCont.	< threshold	< threshold	< threshold
mock_siYTHDF1	< threshold	< threshold	< threshold
IFNα_siCont.	4.48653	4.22473	4.4341	4.38178	0.0799733
IFNα_siYTHDF1	14.2035	14.5263	14.4382	14.3893	0.0963453

## Sheet: Fig 3D
						normalized to mock
IFIT2	1	2	3	AVE	SEM	AVE	SEM
mock_siCont.	0.0172736	0.0151104	0.0225915	0.0183252	0.00222269	1	0.121292
IFNα_siCont.	1	0.925118	1.11656	1.01389	0.0556987	55.3278	3.03946
mock_siYTHDF1	0.0534079	0.0583284	0.0401858	0.0506407	0.00541699	1	0.106969
IFNα_siYTHDF1	11.7616	11.4813	13.5278	12.2569	0.64057	242.037	12.6493
IRF1	1	2	3	AVE	SEM	AVE	SEM
mock_siCont.	0.201555	0.183616	0.275644	0.220272	0.0281661	1	0.12787
IFNα_siCont.	1	0.918096	1.09538	1.00449	0.0512273	4.56024	0.232564
mock_siYTHDF1	0.405518	0.340461	0.24808	0.331353	0.0456761	1	0.137847
IFNα_siYTHDF1	3.27525	3.13235	3.70039	3.36933	0.170591	10.1684	0.514833
RSAD2	1	2	3	AVE	SEM	AVE	SEM
mock_siCont.	0.0015693	0.00122307	0.00263904	0.00181047	0.000426172	1	0.235393
IFNα_siCont.	1	0.951004	1.12954	1.02685	0.0532586	567.172	29.417
mock_siYTHDF1	0.00261339	0.00633035	0.00187048	0.00360474	0.00137958	1	0.382712
IFNα_siYTHDF1	4.32745	4.25484	4.93166	4.50465	0.214532	1249.65	59.5139
GBP2	1	2	3	AVE	SEM	AVE	SEM
mock_siCont.	0.276099	0.24417	0.39734	0.305869	0.0466548	1	0.152532
IFNα_siCont.	1	0.89981	1.16008	1.01996	0.075794	3.33464	0.247798
mock_siYTHDF1	0.52144	0.510338	0.374029	0.468602	0.0473952	1	0.101142
IFNα_siYTHDF1	2.31356	2.18185	2.45553	2.31698	0.0790205	4.94445	0.16863

## Sheet: Fig 3E
Gene_Name	siControl_mock#1	siControl_mock#2	siControl_mock#3	siYTHDF1_mock#1	siYTHDF1_mock#2	siYTHDF1_mock#3	siControl_IFN#1	siControl_IFN#2	siControl_IFN#3	siYTHDF1_IFN#1	siYTHDF1_IFN#2	siYTHDF1_IFN#3
IFNB1	0	0	0	0	0.215442	0	0.136995	0.081608	0	0.179944	0.663457	0.589922
IFIT2	3.03707	3.86332	3.98483	6.03242	7.17464	6.66019	89.0281	83.4201	89.3034	412.36	367.287	374.765
IRF8	0.021817	0.029172	0.023179	0.079294	0.133297	0	0.085626	0.063888	0.073055	0.255613	0.318805	0.233945
OASL	1.16386	1.70815	1.30096	2.13127	2.4442	2.1731	70.1322	73.0884	77.4037	134.14	129.452	120.147
RSAD2	1.32076	1.11797	1.38624	1.32257	2.38753	1.76638	191.936	178.854	185.841	334.953	316.85	309.445
IKBKE	6.51025	8.53888	8.25591	12.6565	9.90949	12.1629	12.2926	14.7102	13.5665	23.9273	22.6233	23.4705
IFIT3	13.6472	12.2394	12.2549	20.0358	25.2109	22.2374	578.3	567.33	578.157	914.617	888.099	878.235
XAF1	0.191911	0.126807	0.096704	0.193301	0.395834	0.339555	60.0329	54.212	54.0717	89.48	82.6941	84.5636
IFIT1	4.10645	3.86325	4.04374	8.01074	6.55665	4.94063	371.467	354.507	381.891	581.985	540.497	553.795
TREX1	4.80323	6.58472	5.86835	6.55965	9.408	9.85926	19.7174	18.7808	20.9832	28.023	31.2378	30.3177
STAT2	6.30307	6.45202	6.59005	16.8638	14.8694	15.6415	53.9158	48.0217	46.079	74.33	74.7312	69.6839
IRF1	8.32257	8.87219	8.0731	9.90612	8.26863	9.54101	19.2353	18.9585	21.1952	28.4353	29.0171	29.2755
ISG20	1.37161	1.74199	1.54206	2.7866	2.48567	2.08808	23.8302	23.2981	24.3401	35.876	34.6629	33.7187
GBP2	9.20637	8.98268	8.87371	12.1063	10.9724	9.96009	21.1608	19.3129	19.1283	29.0455	29.3112	28.031
IRF2	15.8452	16.4204	14.5185	19.2018	17.5736	17.0896	35.8411	33.4687	36.8532	51.3331	47.2571	51.011
IFITM2	68.7805	72.0382	87.8241	102.47	77.1625	95.8942	384.644	365.394	399.033	513.727	540.443	506.587
STAT1	43.6161	40.3761	38.8561	53.4927	55.0782	49.4801	514.326	459.745	495.628	628.049	584.241	592.051
ISG15	12.7875	13.721	16.4997	20.0504	13.7114	17.2322	604.875	582.095	636.446	809.139	749.936	644.023
MYD88	4.09145	4.59705	4.46696	4.56522	3.99863	5.12418	16.4967	14.6369	15.6567	19.6172	16.6999	19.7662
IFI35	31.6992	32.6378	34.701	38.6386	36.4433	32.2809	290.048	282.767	298.295	335.542	342.49	330.238
BST2	9.17125	7.99573	8.44388	8.43869	8.42994	10.7175	408.397	414.905	424.841	496.686	461.167	462.186
SP100	11.7083	10.7351	10.1641	14.7168	14.032	13.8251	173.414	143.771	157.995	180.913	168.245	179.506
IFI6	9.25891	9.89644	11.4443	14.2451	10.22	15.2082	596.706	566.468	662.792	695.601	672.282	566.682
IRF9	12.1052	12.337	11.6336	16.3188	14.4899	17.6422	56.358	57.4716	57.1371	62.9035	59.8109	56.7937

## Sheet: Fig 3F
Gene_Name	siControl_mock#1	siControl_mock#2	siControl_mock#3	siYTHDF1_mock#1	siYTHDF1_mock#2	siYTHDF1_mock#3	siControl_IFN#1	siControl_IFN#2	siControl_IFN#3	siYTHDF1_IFN#1	siYTHDF1_IFN#2	siYTHDF1_IFN#3
CXCL11	0	0	0	0	0	0	0.7274	0.664527	0.371364	7.56896	9.03275	10.2
CCL5	0.066373	0	0	0.238556	0.147131	0.113823	1.35218	1.5612	1.68317	12.6737	13.2466	13.81
OLR1	0.099483	0.063582	0.134407	0.689614	0.671685	0.606743	0.124612	0.156885	0.195875	1.00811	1.20086	1.28375
IFNB1	0	0	0	0	0.215442	0	0.136995	0.081608	0	0.179944	0.663457	0.589922
DIO2	1.59363	1.53195	1.34817	5.22582	4.80578	4.97824	3.40772	2.92106	3.16673	20.0889	18.2246	19.5135
LCN2	0.353125	0.370188	0.400761	2.45228	1.31949	1.8313	0.204393	0.83395	0.431564	2.26361	2.6577	3.63521
FABP6	0.870473	0.716274	0.792257	1.51376	1.53071	2.05491	0.853445	0.079066	0.409165	2.64822	1.84554	2.65814
TNFSF13B	0.019996	0.047662	0.026242	0.131662	0.045169	0.107909	2.07877	1.76882	1.79989	10.1795	8.80688	10.07
CXCL3	0.099349	0.134185	0.181739	0.425529	0.469243	0.26202	0.198921	0	0.182738	0.391925	0.611199	0.860888
CXCL10	0	0	0	0	0	0	2.4605	1.35298	1.10858	8.62664	7.39813	5.88946
APOD	0.102751	0.137392	0.062027	0.21038	0.266919	0.504842	0.203674	0.060665	0.18836	0.712959	0.192892	1.01588
IDO1	0.066107	0.040179	0.195906	0.182024	0.249787	0.257399	3.92341	4.22162	3.93158	18.3629	16.1249	14.4464
CXCL2	0.049223	0.258109	0.291316	0.175396	0.493422	0.310346	0.333844	0.098011	0.301961	0.800369	0.772103	1.2937
TGM1	0.183548	0.299659	0.126198	0.603803	0.487022	0.589395	0.392426	0.334731	0.354107	1.23284	1.50559	1.27375
TNFSF10	1.00609	1.02987	1.04158	0.839062	1.01961	0.942708	45.8374	11.5986	50.4708	108.858	99.1427	97.9589
SAT1	33.8551	28.0226	31.5012	64.6337	56.0406	61.7369	63.6727	53.145	59.6559	163.657	134.472	142.464
C4A	0.632577	0.541598	0.721316	1.33121	1.02971	1.0446	1.18843	1.38053	1.19392	3.46989	2.91493	2.99359
F8	3.6529	3.86343	3.82942	6.01134	4.80373	5.32835	2.78225	2.48791	2.89532	4.11262	12.5272	3.64096
CD274	0.810486	0.732037	0.554488	0.702958	0.752492	0.9047	3.35611	2.87854	2.49227	6.8113	6.08341	6.68637
C3	1.27737	1.26483	1.62088	1.68133	1.45661	1.74247	7.07362	5.76751	6.07879	12.9051	12.9635	13.5343
CD74	2.16951	2.83814	1.90133	3.34055	2.18759	3.5198	52.598	52.5692	56.3525	113.446	108.218	108.714
SOD2	71.3741	74.3899	75.1116	83.9872	75.5372	75.1088	91.2694	79.9298	76.2232	166.938	163.468	159.772
JUNB	24.9136	18.4499	36.5731	15.8608	21.6723	17.0718	14.7571	11.2829	13.9273	35.0261	16.1115	25.8584
TPMT	7.71056	7.4741	7.87956	12.2853	11.6983	12.5747	5.83616	5.30539	5.62341	10.8091	10.1971	11.1393
TRAF1	1.47958	1.73102	1.78175	2.34692	1.5282	2.1237	1.97427	2.217	1.97386	3.84407	3.72267	4.07427
MYC	4.96819	5.95681	5.3424	6.35978	6.12314	8.1751	5.19105	4.10145	4.47586	8.93309	7.26793	7.69453
PAX8	0.630503	0.531418	0.244064	0.866902	0.574526	0.715203	0.733874	0.839852	0.633031	1.11044	1.27633	1.35621
GBP1	1.85296	1.65688	1.89298	2.6793	2.51672	2.95714	24.6941	22.3809	24.9773	43.3686	39.0998	39.6754
CHI3L1	0.756564	1.21531	0.776833	1.27267	0.616701	0.7975	0.879512	0.674686	1.10923	1.44241	1.57958	1.37926
CEBPD	2.73145	2.33934	2.2355	2.74027	2.36184	2.99032	3.81194	1.42472	3.68527	5.58335	4.89046	3.83192
BAX	26.9851	23.0285	22.6642	39.0836	30.1288	30.3105	20.9376	21.35	23.7291	40.0209	36.4536	26.9973
TNIP1	94.8814	105.956	101.202	140.723	115.977	133.156	105.62	114.035	122.615	175.812	169.367	174.631
IRF1	8.32257	8.87219	8.0731	9.90612	8.26863	9.54101	19.2353	18.9585	21.1952	28.4353	29.0171	29.2755
RELB	4.67391	6.46191	4.84564	7.45941	5.39706	6.02013	7.11699	6.83278	6.75062	10.586	10.164	9.37763
NFKBIE	7.51213	8.96085	9.67744	11.7592	9.60927	9.00774	9.05714	7.80485	9.20497	12.4541	12.1984	12.2736
IRF2	15.8452	16.4204	14.5185	19.2018	17.5736	17.0896	35.8411	33.4687	36.8532	51.3331	47.2571	51.011
TGM2	9.87767	11.9141	11.7716	13.9787	9.4333	13.2566	12.3947	14.2265	12.8226	17.077	17.1562	17.787
VCAM1	4.7407	4.08192	5.56174	4.54404	3.85402	3.79265	7.27915	7.17215	7.42619	9.5263	9.41982	9.69818
HIF1A	63.8413	80.2048	13.3952	83.042	11.2197	11.6709	14.3658	87.1619	60.5093	65.8434	62.2614	78.7942
CREB3	27.9656	31.9874	31.9342	35.648	34.5015	34.873	31.8277	28.7802	31.4928	42.7506	37.2794	36.9489
TICAM1	7.73255	8.93129	10.0954	9.44314	7.23087	7.85918	9.5523	10.1058	10.4333	12.4665	12.0597	12.2548
NFKBIZ	4.16885	3.89741	4.21446	3.75962	3.44426	3.38874	7.10363	6.55304	6.98544	7.25837	7.68468	7.99781

## Sheet: Fig 3G
						normalized to mock
CCL5	1	2	3	AVE	SEM	AVE	SEM
mock_siCont.	0.0124993	0.00836155	0.00580011	0.00888699	0.00195166	1	0.219608
IFNα_siCont.	1	0.82165	0.994475	0.938708	0.0585507	105.627	6.58836
mock_siYTHDF1	0.0508752	0.0570058	0.0272999	0.0450603	0.00905483	1	0.200949
IFNα_siYTHDF1	11.2711	10.9009	12.495	11.5557	0.481688	256.449	10.6899
CXCL11	1	2	3	AVE	SEM	AVE	SEM
mock_siCont.	< threshold	< threshold	< threshold
IFNα_siCont.	1	0.781702	1.01889	0.933532	0.0761103	1	0.0815294
mock_siYTHDF1	< threshold	< threshold	< threshold
IFNα_siYTHDF1	32.9667	30.5799	36.6853	33.4106	1.7764	35.7895	1.90288
TRAF1	1	2	3	AVE	SEM	AVE	SEM
mock_siCont.	0.878684	0.891777	0.887982	0.886147	0.00388945	1	0.00438917
IFNα_siCont.	1	1.21328	1.68519	1.29949	0.202441	1.46645	0.22845
mock_siYTHDF1	1.83912	1.93028	1.51628	1.76189	0.125596	1	0.0712849
IFNα_siYTHDF1	6.04368	6.30754	8.5723	6.97451	0.802519	3.95853	0.455487
TNFSF10	1	2	3	AVE	SEM	AVE	SEM
mock_siCont.	0.0197605	0.0242511	0.0361654	0.0267256	0.00489465	1	0.183144
IFNα_siCont.	1	0.838846	1.02737	0.955406	0.0588135	35.7487	2.20064
mock_siYTHDF1	0.0216597	0.0184612	0.0101591	0.01676	0.00342717	1	0.204485
IFNα_siYTHDF1	4.42441	4.44059	5.23189	4.69896	0.266505	280.367	15.9013
CD274	1	2	3	AVE	SEM	AVE	SEM
mock_siCont.	0.079778	0.0760997	0.192326	0.116068	0.0381439	1	0.328634
IFNα_siCont.	1	0.953944	1.20196	1.05197	0.0761642	9.06337	0.656204
mock_siYTHDF1	0.140763	0.0604341	0.0808041	0.0940002	0.0241093	1	0.256481
IFNα_siYTHDF1	3.90718	3.28751	4.4998	3.89816	0.349988	41.4697	3.72327
TNFSF13B	1	2	3	AVE	SEM	AVE	SEM
mock_siCont.	0.00186994	0.00453906	0.0175622	0.00799039	0.00484752	1	0.606669
IFNα_siCont.	1	0.936578	1.128	1.02153	0.0562966	127.844	7.04554
mock_siYTHDF1	0.00206688	0.00823675	0.0112722	0.00719194	0.00270821	1	0.376562
IFNα_siYTHDF1	9.43608	10.2447	10.7955	10.1587	0.394764	1412.52	54.8898
JUNB	1	2	3	AVE	SEM	AVE	SEM
mock_siCont.	0.582833	0.644391	0.828438	0.685221	0.0737808	1	0.107675
IFNα_siCont.	1	0.941431	1.11126	1.01756	0.0498049	1.48501	0.0726844
mock_siYTHDF1	1.06314	0.890553	0.71582	0.889838	0.100263	1	0.112676
IFNα_siYTHDF1	3.26411	3.00593	3.46467	3.2449	0.132774	3.64662	0.149212

[truncated: 37 more sheets: Fig 4B, Fig 4C, Fig 4D, Fig 5A, Fig 5B, Fig 5C, Fig 5D, Fig 5E, Fig 5F, S1Fig C, S1Fig D, S1Fig F, S1Fig G, S1Fig H, S1Fig I, S2Fig A, S2Fig B, S2Fig C, S2Fig D, S2Fig E …]
